# Supplementary material for: Combinatorial Binding Leads to Diverse Regulatory Responses: Lmd Is a Tissue-Specific Modulator of Mef2 Activity
Source: PLoS Genet. 2010 Jul 1;6(7):e1001014. doi: 10.1371/journal.pgen.1001014 (PMC2895655; doi:10.1371/journal.pgen.1001014)
Supplement: Table S1 — ChIP-on-chip enriched fragments. (0.08 MB XLS) [file pgen.1001014.s004.xls]

## Sheet: ChIP enriched sequences
ChIP on chip enriched fragments (fold cutoff > 1.5 (corresponds to log2 > 0.58), FDR < 2%)
Target genes assigned with sufficient evidence to make high-confidence assignments
Genome coordinates refer to Drosophila melanogaster genome ver. 5
Fragment_ID	Genomic coordinates	ChIP 6-8 hrs [log 2]	FDR 6-8 hrs [%]	ChIP 8-10 hrs [log2]	FDR 8-10 hrs [%]	Assigned FBgn	Assigned Symbol	Overlaps Mef2-bound region ?
CG17181-1-PCR	3L:574756-576793	0.99	0.128205	1.09	0	FBgn0035144	CG17181	yes
CG17181-2-PCR	3L:572793-574777	1.28	0	1.34	0	FBgn0035144	CG17181	yes
D1012_2_h1	2L:2750582-2753348	0.56	57.7007	0.73	0.697674			yes
D1012_2_h3	2L:2830271-2833602	0.3	30.877	0.66	0			no
D1018_1_g1	2L:8947934-8951093	0.55	42.4945	0.83	0.309735			yes
D1019_4_b1	2L:9194603-9198375	0.63	0.147059	0.12	67.8589			yes
D1019_4_e5	2L:9160647-9163256	0.32	2.93194	0.83	0	FBgn0052982	CG32982	yes
D1020_5_e1	2L:9918493-9922181	0.49	66.0735	0.76	0.343348	FBgn0024285	Srp54	no
D1035_1_c8	2L:19057828-19061395	0.571	1.29771	0.62	0.194175			yes
D1043_1_c4	2R:1629542-1632607	0.58	2.94737	0.66	0			yes
D1043_1_c5	2R:1591809-1594556	0.3	2.45399	0.61	0			yes
D1049_1_g2	2R:6050432-6053440	0.25	1.07692	0.87	0	FBgn0005630	lola	yes
D1049_2_g4	2R:6129963-6133493	0.52	86.8012	0.7	0.741935			no
D1050_1_c5	2R:6322303-6326142	0.5	0.135135	0.6	0.752351			yes
D1052_8_g3	2R:10476910-10480184	0.37	10.113	0.71	0			yes
D1055_2_d6	2R:16450050-16452858	0.39	2.92135	0.77	0	FBgn0000044	Act57B	yes
D1061_1_g9	3R:21821255-21824309	1.18	0	1.1	0	FBgn0002735	HLHmgamma	yes
D1061_2_c12	3R:21833392-21836881	1.82	0	1.66	0	FBgn0002732	malpha	yes
D1061_2_d12	3R:21850899-21854331	2.35	0	1.8	0	FBgn0002632	m6	yes
D1061_2_d9	3R:21835610-21839172	0.9	0.19802	0.62	64.0525	FBgn0002732	malpha	yes
D1081_6_g4	3R:143200-146222	0.38	80.737	0.7	0.104167			no
D1088_4_f1	2L:4996198-4999527	0.39	82.651	0.64	1.72775			yes
D1088_5_f2	2L:4994370-4998212	0.24	54.2881	0.93	0.108108			yes
D1093_4_g9	2L:3409648-3412719	0.48	1.5942	0.66	0			yes
D1137_1_a10	2L:12083640-12086257	0.43	60.2295	0.59	0.535714	FBgn0003145	prd	no
D1144_1_d7	2R:2084464-2087669	0.98	0.508475	0.6	0.0719424			yes
D1156_2_e7	2R:7180865-7183742	0.6	0.103093	0.89	0	FBgn0050035	CG30035	yes
D1156_2_f7	2R:7120217-7123099	0.21	0.526316	0.7	0	FBgn0033636	tou	yes
D1171_1_e9	2L:22009208-22012489	0.82	11.0818	1.11	0.759494			yes
D118_3_d7	2L:5978231-5981986	0.59	0.104167	0.75	0	FBgn0000308	chic	yes
D118_3_f8	2L:5979793-5983317	0.17	83.4776	0.93	0.721311	FBgn0000308	chic	yes
D118_3_h5	2L:5976548-5980147	1.11	0	1.04	0	FBgn0000308	chic	yes
D1184_3_h4	3R:2173688-2177210	0.26	46.0779	0.7	0.379747	FBgn0014001	Pak	yes
D1186_3_b8	4:526918-530249	0.36	1.83673	0.62	0			yes
D1189_1_c3	3R:17259289-17262118	1.03	0	1.14	0	FBgn0008651	lbl	no
D1189_1_f4	3R:17258308-17261682	0.89	0.366972	0.95	0	FBgn0008651	lbl	no
D1189_1_g6	3R:17258156-17261700	0.66	6.56827	0.77	0.19802	FBgn0008651	lbl	no
D1191_4_f11	X:15692317-15695702	0.88	0	0.7	0			yes
D1195_1_e6	3R:10239057-10241865	0.42	6.6171	0.571	0			yes
D178_3_a2	2R:15144361-15147969	0.14	8.10458	0.73	0			no
D179_3_f12	2R:15617913-15621572	0.74	0.535714	0.65	0			yes
D186_3_f2	2R:17010236-17013344	0.65	0.108696	0.96	0.233645	FBgn0043070	MESK2	no
D195_5_h9	2L:6868357-6871835	0.34	39.0032	0.64	1.2069			yes
D263_1_b6	2L:3802652-3805184	0.15	92.8736	0.62	0.45977			yes
D275_1_g8	2L:594610-597080	1.21	0	1.27	0			yes
D307_1_a9	2L:11224674-11228405	0.41	35.1476	0.79	1.64456	FBgn0000011	ab	yes
D307_3_a1	2L:11227952-11230482	0.36	50.0784	0.6	0.152284	FBgn0000011	ab	yes
D327_2_e2	2L:18138699-18142291	1.89	0	1.96	0			yes
D327_5_f8	2L:18137047-18139926	1.28	0	1.16	0			yes
D330_4_e3	2L:11804678-11807653	0.98	0.102041	1.1	0			yes
D330_4_f9	2L:11806222-11808736	1.12	0	1.43	0			yes
D336_1_h12	2L:9173444-9176692	0.23	72.2313	0.67	0	FBgn0052982	CG32982	yes
D336_1_h7	2L:9175091-9178048	0.37	41.5249	0.74	0	FBgn0052982	CG32982	yes
D412_2_c7	2R:8275771-8278491	0.53	2.35669	0.66	0.105263			no
D413_3_a11	2R:8738267-8741827	0.33	0	0.58	0.37037	FBgn0011763	Dp	yes
D421_2_f12	2L:19153680-19156593	0.32	71.3531	0.67	0.522388			yes
D421_4_d1	2L:19152627-19155187	0.49	48.4922	0.62	0.0641026			yes
D421_5_c1	2L:19130459-19133927	0.61	9.88604	0.63	0.396825			yes
D431_1_c3	2R:20449921-20452927	0.22	99.4652	0.571	0.677966	FBgn0035083	Tina-1	yes
D432_3_c5	2R:20321308-20323642	0.5	75.925	0.72	0.106952	FBgn0000157	Dll	no
D432_4_d12	2R:20320270-20322818	0.31	55.3018	0.77	0	FBgn0000157	Dll	no
D435_15_b11	2R:12778247-12781477	0.5	36.1097	0.68	0.110497	FBgn0053197	mbl	yes
D436_13_h7	2R:17890438-17894406	0.73	1.42857	0.65	0.530303			no
D443_3_e12	2R:5059198-5061560	0.98	11.2808	0.92	0.0621118			yes
D443_3_e5	2R:5057907-5060690	1.05	0.142857	1.08	0			yes
D448_1_e11	2R:9366097-9369853	0.62	1.61972	0.22	100			no
D474_9_b8	2R:8962362-8966136	0.56	11.269	0.7	0	FBgn0013765	cnn	no
D529_2_e9	2L:20806912-20809941	0.36	64.2137	0.71	0			yes
D532_6_a11	2L:21815979-21819371	0.58	0.123457	0.76	0	FBgn0003866	tsh	yes
D532_9_b3	2L:21884985-21887676	0.34	2.23684	0.66	0.0558659			no
D533_2_d4	2L:22006608-22009683	0.571	6.59176	0.71	1.23944			yes
D533_4_h9	2L:22012071-22015305	0.44	67.7999	1.05	0.627178			yes
D534_2_h2	2L:19419631-19423076	0.31	72.4342	0.67	0.401606	FBgn0041789	Pax	yes
D537_3_c3	2L:20461320-20465052	1.57	0	1.72	0			yes
D537_3_e1	2L:20472546-20475451	0.64	17.5	0.67	0.555556	FBgn0046834	mir-1	yes
D537_4_a6	2L:20464109-20467620	2.3	0	2.7	0			yes
D539_1_f7	2L:18078231-18081716	0.65	0	0.25	74.176	FBgn0002939	ninaD	yes
D543_1_h9	2L:18439322-18442346	0.33	100	0.58	0.671141	FBgn0004413	RpS26	no
D569_2_g9	2L:10964012-10967547	0.32	54.386	0.69	0.195122			yes
D569_6_e10	2L:10967252-10970684	0.14	49.7694	0.76	0.0628931			yes
D571_4_f10	2L:9781599-9785424	0.64	38.548	0.571	0.569395	FBgn0042174	CG18854	no
D574_1_e5	2L:9565732-9568940	-0.02	92.18	0.64	1.9603	FBgn0032129	jp	yes
D578_7_d12	2R:3685720-3689195	0.24	48.2316	0.571	0.0581395	FBgn0033274	CG14757	yes
D580_4_f8	2R:4157328-4159929	0.38	26.6912	0.6	0.524345			yes
D580_7_h8	2R:4159673-4162837	0.75	0	1.18	0			yes
D581_6_d6	2R:4306593-4310326	0.53	4.83871	0.571	1.21037	FBgn0024189	sns	yes
D582_1_f1	2R:4374401-4377431	0.65	0.149254	1.12	0	FBgn0011286	Rya-r44F	yes
D582_1_h8	2R:4424062-4426759	0.81	0.10989	1	0	FBgn0050349	CG30349	yes
D585_6_e2	2R:4914169-4916610	-0.02	100	0.68	0.0564972			yes
D587_1_e8	2R:8531476-8534265	0.64	0	0.91	0			no
D587_1_h10	2R:8440520-8444253	0.21	67.4493	0.571	0.111111	FBgn0033782	sug	no
D590_4_d7	2R:7120705-7124324	0.95	0	1.09	0	FBgn0033636	tou	yes
D590_5_a10	2R:7151675-7154633	0.76	2.52874	0.67	0.629371			no
D590_8_a7	2R:7119133-7122239	0.83	0	1.06	0	FBgn0033636	tou	yes
D590_8_g4	2R:7145035-7147706	0.46	14.7764	0.66	0	FBgn0033638	CG9005	yes
D595_6_a8	2R:7967900-7970685	0.8	2.93785	0.67	0.381356			no
D595_6_h7	2R:8103956-8106719	0.45	30.8271	0.61	0.0714286			yes
D595_8_e1	2R:8101694-8104313	0.7	0.111111	1.04	0			yes
D598_2_d6	2R:9169498-9172117	0.91	11.4734	1.05	0			yes
D598_2_e8	2R:9099446-9102059	0.45	58.4589	0.81	0.197044			yes
D598_2_h3	2R:9078814-9082044	0.94	39.2953	1.21	0.746753			yes
D599_4_h8	2R:5442298-5445049	0.65	0	0.571	0.557621	FBgn0011656	Mef2	yes
D600_2_e4	2R:5440854-5443914	1.13	0	0.93	0	FBgn0011656	Mef2	yes
D601_1_f1	2R:5611885-5614537	0.14	98.6244	0.58	1.24294			no
D605_6_h3	2L:8104070-8106816	0.37	73.2407	0.571	0.0645161			yes
D615_1_e2	2R:9389527-9392879	0.6	0.107527	0.75	8.85668	FBgn0013733	shot	no
D616_1_g12	2R:9556940-9560149	0.59	0	0.91	0	FBgn0002643	mam	no
D620_2_f12	2R:2111125-2114114	0.82	13.1648	1.06	0.0588235	FBgn0041145	jing	yes
D620_2_f3	2R:2110150-2112888	0.69	11.4354	0.85	1.56334	FBgn0041145	jing	yes
D627_1_b10	2R:5932678-5935578	1	0.10101	0.99	0.0591716	FBgn0033519	CG11825	yes
D628_2_c12	2R:6153065-6156237	0.76	15.259	1.03	0.0740741	FBgn0033539	CG16728	yes
D635_2_c2	2R:19173661-19176660	0.55	9.3787	0.68	0.465116			no
D642_1_h2	2R:20586696-20589629	0.97	0	1.4	0	FBgn0004919	gol	yes
D651_2_b4	2R:16450253-16453029	0.6	0.96	0.84	0	FBgn0000044	Act57B	yes
D651_2_f7	2R:16503763-16506941	0.08	81.8657	0.6	0.547445			yes
D653_1_b5	3R:256888-259616	0.37	47.5032	0.58	1.04956	FBgn0037250	CG1074	no
D653_1_c9	3R:278381-281688	0.48	0	0.63	0			yes
D653_2_b11	3R:277161-279745	0.44	0.136986	0.88	0			yes
D665_1_a7	2R:13229524-13231607	0.73	0	0.55	0.239234	FBgn0034267	CG4984	yes
D665_1_h10	2R:13231037-13233678	0.77	0	0.79	0	FBgn0034267	CG4984	yes
D670_7_e7	3R:1089484-1091992	0.46	54.3647	0.67	0.34632	FBgn0037308	Hph	yes
D672_1_h11	3R:1496776-1499733	1.15	0.37037	1.04	0.764331			yes
D679_1_d12	3R:7177783-7180510	0.31	49.0432	0.71	0.404858			yes
D688_5_b4	3R:9637723-9640933	0.45	19.9183	0.69	0.433071	FBgn0087003	tal	no
D689_1_f8	3R:9808951-9811856	1	0	1.29	0			yes
D696_1_c10	3R:7744998-7747298	0.25	100	0.71	0.192308			no
D696_2_a11	3R:7677016-7679506	0.06	97.8428	0.66	1.76623			yes
D696_2_f2	3R:7783916-7786716	0.69	1.02362	0.71	4.17004	FBgn0013276	Hsp70Ab	no
D700_1_b11	3R:11862544-11864667	0.5	22.1513	0.63	1.25714	FBgn0003117	pnr	no
D700_2_c12	3R:11731656-11735569	0.62	4.47257	1.08	0			yes
D705_1_d4	3R:11111906-11115624	0.31	100	0.68	0	FBgn0003721	Tm1	yes
D705_2_e2	3R:11110216-11112482	0.08	100	0.59	0.235849	FBgn0003721	Tm1	yes
D709_3_a8	3R:7711419-7714844	0.95	2.95337	0.93	0.46875	FBgn0037960	mthl5	no
D711_1_e12	3R:6421273-6424345	0.89	0.144928	1.03	0	FBgn0001235	hth	yes
D728_2_h9	3R:14674329-14676644	0.35	1.40741	0.61	0			no
D732_1_b8	3R:15659891-15662868	0.46	3.41463	0.78	0			no
D743_2_h9	3R:17113053-17115780	0.38	29.1667	0.67	0			yes
D747_1_a6	3R:17430823-17433563	0.63	0	0.52	0			yes
D751_4_f11	3R:18192657-18195579	0.67	0	0.76	1.41667			no
D757_1_a2	3R:18861125-18863639	0.43	0.16129	0.63	0	FBgn0039039	lmd	yes
D757_1_b10	3R:18867662-18870482	0.74	4.8374	0.64	0.892857	FBgn0039041	CG13838	yes
D767_1_d11	3R:21008759-21011340	0.44	11.7907	0.66	0			no
D773_1_f7	3R:21787297-21790669	0.81	0	0.8	0			yes
D794_1_d8	3R:25106535-25109594	0.74	0	0.84	0			no
D798_1_h7	3R:25719613-25722367	0.59	3.9819	1.2	0	FBgn0051038	CG31038	yes
D802_1_b3	3R:26356268-26358853	0.36	4.53782	0.92	0			yes
D803_2_e10	3R:26620544-26624503	0.85	0	1.28	0			yes
D810_1_d6	3R:27536479-27539356	0.54	0.11236	0.93	0	FBgn0003870	ttk	no
D810_1_d7	3R:27514649-27516778	0.88	0	0.18	76.1126			yes
D810_2_g9	3R:27528694-27532134	0.66	1.60584	0.41	3.16027	FBgn0003870	ttk	yes
D834_5_e2	3R:5356583-5360429	0.37	100	0.93	0	FBgn0000244	by	no
D843_2_b4	2L:594776-597682	1.23	0	1.4	0			yes
D843_2_e8	2L:592328-595535	0.66	1.84932	0.82	0			yes
D845_1_g4	2L:1160403-1163603	-0.01	77.3247	0.6	0	FBgn0031313	CG5080	yes
D847_1_g12	2L:2207469-2209999	0.2	18.0036	0.63	0			yes
D847_1_g4	2L:2209604-2212859	0.75	0	0.77	0	FBgn0010288	Uch	yes
D847_1_g8	2L:2211495-2214721	0.58	0.166667	0.85	0	FBgn0010288	Uch	yes
D847_1_h11	2L:2208648-2211245	0.59	0	1.15	0			yes
D847_2_c5	2L:2169778-2172949	0.43	26.1097	1.12	0	FBgn0000097	aop	yes
D865_1_b10	2L:12482373-12485198	0.37	34.8534	0.77	0			yes
D865_1_f1	2L:12482629-12485903	0.58	9.38053	1.09	0			yes
D880_3_h7	X:13476129-13479662	0.66	0	0.64	0			yes
D893_5_g2	X:16166237-16169372	0.5	0.114943	0.6	0	FBgn0011764	Dsp1	yes
D904_2_a11	X:19324592-19328069	0.09	78.4092	0.62	0.0757576	FBgn0027621	Pfrx	yes
D904_3_d7	X:19323264-19326236	0.41	20	0.66	0.0724638	FBgn0031021	CG12203	yes
D905_2_g8	X:19511259-19515045	0.61	0.153846	0.75	0.751634	FBgn0043903	dome	yes
D905_4_d2	X:19509152-19512975	1.09	0	1.3	0			yes
D906_1_c1	X:15164266-15167392	0.39	1.87919	1.03	0			no
D906_1_d1	X:15164775-15167476	0.88	0	1.02	0			no
D906_1_e8	X:15166418-15169328	0.46	4.04444	0.76	0			no
D916_1_a8	2R:1742648-1745613	0.64	0.15873	1.16	0			no
D916_1_f3	2R:1663764-1666633	0.29	5.84615	0.71	0.403226			yes
D921_2_g11	2R:3095224-3098606	0.42	0.120482	0.73	0	FBgn0004133	blow	yes
D933_1_c3	2R:11819843-11822615	0.7	0.116279	0.97	0			no
D933_1_g7	2R:11779450-11782030	0.61	15.4617	0.88	0.0561798	FBgn0015925	csul	no
D937_5_b12	2R:13869627-13872893	0.5	6.06061	0.9	0			no
D939_1_a4	2R:14786294-14789208	0.19	31.9102	0.59	0.0571429	FBgn0003254	rib	no
D940_1_e12	2R:14885388-14888474	0.03	35.5122	0.63	0.0649351	FBgn0034438	CG9416	yes
D943_1_a3	2R:15625121-15627887	0.55	2.34177	0.72	0.340426	FBgn0004364	18w	no
D943_1_d9	2R:15619751-15622538	0.22	18.2801	0.69	0			yes
D946_1_d5	2R:16707679-16710441	0.31	18.0783	0.66	0	FBgn0034603	Glycogenin	yes
D950_1_a3	2R:18076379-18079830	0.45	2.43902	0.6	0.0746269			no
D950_1_d11	2R:18017428-18020445	0.65	23.1025	0.58	0.0606061			yes
D953_2_c2	2R:18398794-18401401	0.35	25.16	0.66	0.199005	FBgn0034793	asrij	yes
D956_1_a5	2R:19815670-19818422	0.9	0	1.23	0	FBgn0003888	betaTub60D	yes
D965_3_e1	3R:183867-187506	0.6	0.125	0.68	0			no
D967_4_a7	3R:4879804-4883201	0.66	11.1111	0.6	0.371901	FBgn0037659	CG11033	yes
D972_1_e3	3R:6652269-6655300	0.76	0.540541	0.59	0.0578035			no
D972_2_c9	3R:6616897-6619454	0.67	0	0.84	27.6164	FBgn0037835	CG14687	yes
D972_2_e12	3R:6650983-6654078	0.56	2.28758	0.62	0.771704			no
D973_1_b10	3R:6618442-6621015	0.46	2.90503	0.7	0.395257	FBgn0037835	CG14687	yes
D976_5_g10	3R:8104679-8107804	0.58	15.9962	0.59	1.74935	FBgn0003651	svp	yes
D979_1_g5	3R:9252216-9255339	0.62	0	0.4	11.0386	FBgn0000046	Act87E	yes
D979_2_b8	3R:9253238-9255920	0.63	0.151515	0.65	17.601	FBgn0000046	Act87E	yes
D987_2_f7	3R:14517987-14520669	0.32	2.38095	0.58	0			no
D992_2_a9	3R:16079123-16082431	0.48	0.291262	0.88	0			yes

## Sheet: Merged enriched regions
Non-overlapping regions obtained by merging all significantly enriched sequences
Genome coordinates refer to Drosophila melanogaster genome ver. 5
Merged enriched sequence ID(s)	Chromosome	Region Start	Region End	Total length of covered region	Assigned target gene	Assigned target Symbol	co-bound by Mef2
CG17181-2-PCR/CG17181-1-PCR	3L	572793	576793	4000	FBgn0035144	CG17181	yes
D1012_2_h1	2L	2750582	2753348	2766			yes
D1012_2_h3	2L	2830271	2833602	3331			no
D1018_1_g1	2L	8947934	8951093	3159			yes
D1019_4_b1	2L	9194603	9198375	3772			yes
D1019_4_e5	2L	9160647	9163256	2609	FBgn0052982	CG32982	yes
D1020_5_e1	2L	9918493	9922181	3688	FBgn0024285	Srp54	no
D1035_1_c8	2L	19057828	19061395	3567			yes
D1043_1_c4	2R	1629542	1632607	3065			yes
D1043_1_c5	2R	1591809	1594556	2747			yes
D1049_1_g2	2R	6050432	6053440	3008	FBgn0005630	lola	yes
D1049_2_g4	2R	6129963	6133493	3530			no
D1050_1_c5	2R	6322303	6326142	3839			yes
D1052_8_g3	2R	10476910	10480184	3274			yes
D1055_2_d6/D651_2_b4	2R	16450050	16453029	2979	FBgn0000044	Act57B	yes
D1061_1_g9	3R	21821255	21824309	3054	FBgn0002735	HLHmgamma	yes
D1061_2_c12/D1061_2_d9	3R	21833392	21839172	5780	FBgn0002732	malpha	yes
D1061_2_d12	3R	21850899	21854331	3432	FBgn0002632	m6	yes
D1081_6_g4	3R	143200	146222	3022			no
D1088_5_f2/D1088_4_f1	2L	4994370	4999527	5157			yes
D1093_4_g9	2L	3409648	3412719	3071			yes
D1137_1_a10	2L	12083640	12086257	2617	FBgn0003145	prd	no
D1144_1_d7	2R	2084464	2087669	3205			yes
D1156_2_e7	2R	7180865	7183742	2877	FBgn0050035	CG30035	yes
D118_3_h5/D118_3_d7/D118_3_f8	2L	5976548	5983317	6769	FBgn0000308	chic	yes
D1184_3_h4	3R	2173688	2177210	3522	FBgn0014001	Pak	yes
D1186_3_b8	4	526918	530249	3331			yes
D1189_1_g6/D1189_1_f4/D1189_1_c3	3R	17258156	17262118	3962	FBgn0008651	lbl	no
D1191_4_f11	X	15692317	15695702	3385			yes
D1195_1_e6	3R	10239057	10241865	2808			yes
D178_3_a2	2R	15144361	15147969	3608			no
D179_3_f12/D943_1_d9	2R	15617913	15622538	4625			yes
D186_3_f2	2R	17010236	17013344	3108	FBgn0043070	MESK2	no
D195_5_h9	2L	6868357	6871835	3478			yes
D263_1_b6	2L	3802652	3805184	2532			yes
D307_1_a9/D307_3_a1	2L	11224674	11230482	5808	FBgn0000011	ab	yes
D327_5_f8/D327_2_e2	2L	18137047	18142291	5244			yes
D330_4_e3/D330_4_f9	2L	11804678	11808736	4058			yes
D336_1_h12/D336_1_h7	2L	9173444	9178048	4604	FBgn0052982	CG32982	yes
D412_2_c7	2R	8275771	8278491	2720			no
D413_3_a11	2R	8738267	8741827	3560	FBgn0011763	Dp	yes
D421_4_d1/D421_2_f12	2L	19152627	19156593	3966			yes
D421_5_c1	2L	19130459	19133927	3468			yes
D431_1_c3	2R	20449921	20452927	3006	FBgn0035083	Tina-1	yes
D432_4_d12/D432_3_c5	2R	20320270	20323642	3372	FBgn0000157	Dll	no
D435_15_b11	2R	12778247	12781477	3230	FBgn0053197	mbl	yes
D436_13_h7	2R	17890438	17894406	3968			no
D443_3_e5/D443_3_e12	2R	5057907	5061560	3653			yes
D448_1_e11	2R	9366097	9369853	3756			no
D474_9_b8	2R	8962362	8966136	3774	FBgn0013765	cnn	no
D529_2_e9	2L	20806912	20809941	3029			yes
D532_6_a11	2L	21815979	21819371	3392	FBgn0003866	tsh	yes
D532_9_b3	2L	21884985	21887676	2691			no
D533_2_d4/D1171_1_e9/D533_4_h9	2L	22006608	22015305	8697			yes
D534_2_h2	2L	19419631	19423076	3445	FBgn0041789	Pax	yes
D537_3_c3/D537_4_a6	2L	20461320	20467620	6300			yes
D537_3_e1	2L	20472546	20475451	2905	FBgn0046834	mir-1	yes
D539_1_f7	2L	18078231	18081716	3485	FBgn0002939	ninaD	yes
D543_1_h9	2L	18439322	18442346	3024	FBgn0004413	RpS26	no
D569_2_g9/D569_6_e10	2L	10964012	10970684	6672			yes
D571_4_f10	2L	9781599	9785424	3825	FBgn0042174	CR18854	no
D574_1_e5	2L	9565732	9568940	3208	FBgn0032129	jp	yes
D578_7_d12	2R	3685720	3689195	3475	FBgn0033274	CG14757	yes
D580_4_f8/D580_7_h8	2R	4157328	4162837	5509			yes
D581_6_d6	2R	4306593	4310326	3733	FBgn0024189	sns	yes
D582_1_f1	2R	4374401	4377431	3030	FBgn0011286	Rya-r44F	yes
D582_1_h8	2R	4424062	4426759	2697	FBgn0050349	CG30349	yes
D585_6_e2	2R	4914169	4916610	2441			yes
D587_1_e8	2R	8531476	8534265	2789			no
D587_1_h10	2R	8440520	8444253	3733	FBgn0033782	sug	no
D590_5_a10	2R	7151675	7154633	2958			no
D590_8_a7/D1156_2_f7/D590_4_d7	2R	7119133	7124324	5191	FBgn0033636	tou	yes
D590_8_g4	2R	7145035	7147706	2671	FBgn0033638	CG9005	yes
D595_6_a8	2R	7967900	7970685	2785			no
D595_8_e1/D595_6_h7	2R	8101694	8106719	5025			yes
D598_2_d6	2R	9169498	9172117	2619			yes
D598_2_e8	2R	9099446	9102059	2613			yes
D598_2_h3	2R	9078814	9082044	3230			yes
D600_2_e4/D599_4_h8	2R	5440854	5445049	4195	FBgn0011656	Mef2	yes
D601_1_f1	2R	5611885	5614537	2652			no
D605_6_h3	2L	8104070	8106816	2746			yes
D615_1_e2	2R	9389527	9392879	3352	FBgn0013733	shot	no
D616_1_g12	2R	9556940	9560149	3209	FBgn0002643	mam	no
D620_2_f3/D620_2_f12	2R	2110150	2114114	3964	FBgn0086655	jing	yes
D627_1_b10	2R	5932678	5935578	2900	FBgn0033519	CG11825	yes
D628_2_c12	2R	6153065	6156237	3172	FBgn0033539	Git	yes
D635_2_c2	2R	19173661	19176660	2999			no
D642_1_h2	2R	20586696	20589629	2933	FBgn0004919	gol	yes
D651_2_f7	2R	16503763	16506941	3178			yes
D653_1_b5	3R	256888	259616	2728	FBgn0037250	CG1074	no
D653_2_b11/D653_1_c9	3R	277161	281688	4527			yes
D665_1_a7/D665_1_h10	2R	13229524	13233678	4154	FBgn0034267	CG4984	yes
D670_7_e7	3R	1089484	1091992	2508	FBgn0086689	Hph	yes
D672_1_h11	3R	1496776	1499733	2957			yes
D679_1_d12	3R	7177783	7180510	2727			yes
D688_5_b4	3R	9637723	9640933	3210	FBgn0087003	tal	no
D689_1_f8	3R	9808951	9811856	2905			yes
D696_1_c10	3R	7744998	7747298	2300			no
D696_2_a11	3R	7677016	7679506	2490			yes
D696_2_f2	3R	7783916	7786716	2800	FBgn0013276	Hsp70Ab	no
D700_1_b11	3R	11862544	11864667	2123	FBgn0003117	pnr	no
D700_2_c12	3R	11731656	11735569	3913			yes
D705_2_e2/D705_1_d4	3R	11110216	11115624	5408	FBgn0003721	Tm1	yes
D709_3_a8	3R	7711419	7714844	3425	FBgn0037960	mthl5	no
D711_1_e12	3R	6421273	6424345	3072	FBgn0001235	hth	yes
D728_2_h9	3R	14674329	14676644	2315			no
D732_1_b8	3R	15659891	15662868	2977			no
D743_2_h9	3R	17113053	17115780	2727			yes
D747_1_a6	3R	17430823	17433563	2740			yes
D751_4_f11	3R	18192657	18195579	2922			no
D757_1_a2	3R	18861125	18863639	2514	FBgn0039039	lmd	yes
D757_1_b10	3R	18867662	18870482	2820	FBgn0039041	CG13838	yes
D767_1_d11	3R	21008759	21011340	2581			no
D773_1_f7	3R	21787297	21790669	3372			yes
D794_1_d8	3R	25106535	25109594	3059			no
D798_1_h7	3R	25719613	25722367	2754	FBgn0051038	CG31038	yes
D802_1_b3	3R	26356268	26358853	2585			yes
D803_2_e10	3R	26620544	26624503	3959			yes
D810_1_d6	3R	27536479	27539356	2877	FBgn0003870	ttk	no
D810_1_d7	3R	27514649	27516778	2129			yes
D810_2_g9	3R	27528694	27532134	3440	FBgn0003870	ttk	yes
D834_5_e2	3R	5356583	5360429	3846	FBgn0000244	by	no
D843_2_e8/D275_1_g8/D843_2_b4	2L	592328	597682	5354			yes
D845_1_g4	2L	1160403	1163603	3200	FBgn0031313	CG5080	yes
D847_1_g12/D847_1_h11/D847_1_g4/D847_1_g8	2L	2207469	2214721	7252	FBgn0010288	Uch	yes
D847_2_c5	2L	2169778	2172949	3171	FBgn0000097	aop	yes
D865_1_b10/D865_1_f1	2L	12482373	12485903	3530			yes
D880_3_h7	X	13476129	13479662	3533			yes
D893_5_g2	X	16166237	16169372	3135	FBgn0011764	Dsp1	yes
D904_3_d7/D904_2_a11	X	19323264	19328069	4805	FBgn0031021/FBgn0027621	CG12203/Pfrx	yes
D905_4_d2/D905_2_g8	X	19509152	19515045	5893	FBgn0043903	dome	yes
D906_1_c1/D906_1_d1/D906_1_e8	X	15164266	15169328	5062			no
D916_1_a8	2R	1742648	1745613	2965			no
D916_1_f3	2R	1663764	1666633	2869			yes
D921_2_g11	2R	3095224	3098606	3382	FBgn0004133	blow	yes
D933_1_c3	2R	11819843	11822615	2772			no
D933_1_g7	2R	11779450	11782030	2580	FBgn0015925	csul	no
D937_5_b12	2R	13869627	13872893	3266			no
D939_1_a4	2R	14786294	14789208	2914	FBgn0003254	rib	no
D940_1_e12	2R	14885388	14888474	3086	FBgn0034438	CG9416	yes
D943_1_a3	2R	15625121	15627887	2766	FBgn0004364	18w	no
D946_1_d5	2R	16707679	16710441	2762	FBgn0034603	Glycogenin	yes
D950_1_a3	2R	18076379	18079830	3451			no
D950_1_d11	2R	18017428	18020445	3017			yes
D953_2_c2	2R	18398794	18401401	2607	FBgn0034793	asrij	yes
D956_1_a5	2R	19815670	19818422	2752	FBgn0003888	betaTub60D	yes
D965_3_e1	3R	183867	187506	3639			no
D967_4_a7	3R	4879804	4883201	3397	FBgn0037659	CG11033	yes
D972_2_c9/D973_1_b10	3R	6616897	6621015	4118	FBgn0037835	CG14687	yes
D972_2_e12/D972_1_e3	3R	6650983	6655300	4317			no
D976_5_g10	3R	8104679	8107804	3125	FBgn0003651	svp	yes
D979_1_g5/D979_2_b8	3R	9252216	9255920	3704	FBgn0000046	Act87E	yes
D987_2_f7	3R	14517987	14520669	2682			no
D992_2_a9	3R	16079123	16082431	3308			yes
