# Supplementary material for: Combinatorial Binding Leads to Diverse Regulatory Responses: Lmd Is a Tissue-Specific Modulator of Mef2 Activity
Source: PLoS Genet. 2010 Jul 1;6(7):e1001014. doi: 10.1371/journal.pgen.1001014 (PMC2895655; doi:10.1371/journal.pgen.1001014)
Supplement: Table S3 — Lmd expression profiling timecourse. (0.15 MB XLS) [file pgen.1001014.s006.xls]

## Sheet: Differentially_regulated_genes
Expression profiling of lmd loss-of-function and wildtype embryos
Differentially expressed genes with fold change > 1.6 (corresponds to log2 = 0.68) and FDR<1% at one or more timepoints
Median values of four independent repeats (log2)
FBgn	Symbol	5-6 hrs [log2]	6-7 hrs [log2]	7-8 hrs [log2]	8-9 hrs [log2]	9-10 hrs [log2]	10-11 hrs [log2]
FBgn0020766	Aats-phe	-0.4572	-0.5014	-0.2043	-0.7591	-1.3891	-1.2458
FBgn0014454	Acp1	-0.9414	-1.2529	-0.5466	-0.5974	-0.2987	-0.1661
FBgn0000044	Act57B	-0.8783	-0.6015	-0.7399	-0.9586	-1.0441	-0.2232
FBgn0000046	Act87E	-0.1971	-0.1476	-0.0247	-0.7684	-0.7653	-0.1743
FBgn0000667	Actn	0.1338	0.3309	0.1734	0.1501	0.1171	0.7807
FBgn0036752	Adgf-A	0.3503	0.8463	0.1646	0.0427	-0.0595	-0.5949
FBgn0000055	Adh	-0.5158	-0.2606	-0.1897	0.4061	0.9819	1.2915
FBgn0046812	AGO2	0.4137	0.8522	0.9027	0.3478	0.2623	0.5714
FBgn0000064	Ald	-0.0168	0.6458	0.588	1.0177	0.6794	1.1252
FBgn0015569	alpha-Est10	1.1252	0.5025	0.3726	0.7618	0.6889	1.8855
FBgn0003885	alphaTub84D	-0.3221	-0.1205	0.3366	-0.3406	-0.757	-0.4847
FBgn0003886	alphaTub85E	-0.4519	-0.4228	0.2764	-0.2014	-0.7585	-0.2924
FBgn0000075	amd	-0.5348	-0.0772	0.061	-0.1524	0.1805	0.6985
FBgn0033366	Ance-4	0.1399	0.4537	0.3776	0.7639	0.5397	0.8293
FBgn0035076	Ance-5	0.0632	-0.004	-0.0627	0.1823	0.2907	0.814
FBgn0026150	ApepP	-0.7639	-1.4227	-0.5015	-0.2824	-0.2813	-0.1534
FBgn0000116	Argk	-0.6892	0.1501	-0.2615	-1.605	-1.7478	-2.5556
FBgn0038369	Arpc3A	-0.2073	0.1078	-0.1248	-0.3586	-0.7003	-0.4258
FBgn0000120	Arr1	-0.4744	0.5894	2.2483	0.1232	-0.3465	1.1102
FBgn0000140	asp	-0.4144	-0.7268	-0.6255	-0.5932	-0.6879	-0.3321
FBgn0000147	aur	0.2428	-0.1847	-0.5613	-0.6769	-0.8676	-0.7929
FBgn0004587	B52	-0.8232	-0.9945	0.4445	-0.6991	-1.0135	-0.3213
FBgn0025463	Bap60	-0.5764	0.0164	0.5157	-0.2903	-0.7565	-0.3651
FBgn0014127	barr	0.0954	-0.1493	-0.2652	-0.4855	-0.6821	-0.4824
FBgn0000165	Bc	-0.1297	0.7278	0.3868	0.8743	0.8181	0.6357
FBgn0063765	BcDNA:AT03385	0.3722	0.8239	0.6078	1.2075	0.8181	0.666
FBgn0063292	BcDNA:AT28829	-0.5702	-0.5868	-0.5997	-1.0921	-0.3577	-1.1991
FBgn0063249	BcDNA:GH14618	-0.8377	-1.2897	-1.4678	-1.5381	-1.2565	-1.9251
FBgn0047290	BcDNA:GM02002	-0.0611	-0.43	-1.0031	-0.8178	-0.5617	-0.6895
FBgn0063019	BcDNA:RE43210	-0.1719	-0.3129	-0.7435	-0.5507	-0.3811	-0.4108
FBgn0047095	BcDNA:RE54004	-0.1998	-0.3935	-0.5607	-0.3897	-0.2414	-0.7235
FBgn0063664	BcDNA:RH07382	-0.6511	-0.3488	-0.5623	-0.6521	-0.8107	-1.0566
FBgn0063660	BcDNA:RH25742	-0.805	-0.4067	-0.6063	-0.7234	-0.8406	-1.1331
FBgn0063653	BcDNA:RH61266	0.9299	0.9	0.8346	0.1965	1.1482	0.1333
FBgn0045760	BcDNA:SD02026	-1.8069	-1.7259	-1.4527	-1.355	-0.8836	-1.3542
FBgn0046991	BcDNA:SD03311	2.0329	1.4877	1.2386	1.3364	1.0817	1.2021
FBgn0061365	BcDNA:SD08734	1.2416	1.1772	1.0815	0.905	0.7733	0.5787
FBgn0008635	betaCop	0.0878	0.5238	0.7046	-0.0551	-0.2015	0.1018
FBgn0010395	betaInt-nu	-0.1782	-0.1923	-0.5277	-0.5357	-0.4622	-1.2019
FBgn0003888	betaTub60D	-0.3912	0.2248	-0.1643	-0.5549	-0.4034	-1.3316
FBgn0003890	betaTub97EF	0.1395	0.0431	0.2119	-0.1925	-0.7413	-0.3303
FBgn0027348	bgm	0.1022	0.6253	0.924	0.904	0.6792	0.3681
FBgn0002638	Bj1	-0.0706	0.0948	0.4136	-0.3474	-0.9098	-0.7816
FBgn0000216	Brd	0.0345	-0.4773	-0.9068	-1.4784	-1.6339	-1.3386
FBgn0025458	Bub1	-0.0772	-0.2764	-0.2681	-0.44	-0.9562	-0.5342
FBgn0021742	C901	-0.064	-0.1082	-0.0657	-0.0133	0.2449	0.6993
FBgn0000250	cact	-0.4722	-0.6878	-0.2301	-0.0196	-0.1704	0.0321
FBgn0030741	CalpC	0.4532	0.5236	0.5787	0.2361	0.1965	0.79
FBgn0010014	CanB	-0.1145	0.0149	-0.1283	0.1429	0.6478	0.909
FBgn0015614	CanB2	-0.2187	-0.1031	-0.1088	0.3915	0.5458	0.9309
FBgn0026257	cav	-0.2712	-0.4812	-0.5498	-0.6469	-0.8139	-0.8711
FBgn0004106	cdc2	-0.1061	-0.21	-0.2496	-0.3838	-0.7529	-0.7219
FBgn0027491	Cdk5alpha	0.0145	0.2399	0.0251	1.1185	0.8163	0.7217
FBgn0015618	Cdk8	-0.355	-0.6887	-0.5348	-0.29	-0.3765	-0.2392
FBgn0000277	CecA2	0.4097	0.6631	0.4911	0.8982	0.6941	0.8672
FBgn0038028	CG10035	-0.7797	-1.5035	-0.825	-1.2634	-1.9125	-0.8523
FBgn0033942	CG10112	-2.0671	-1.1029	-0.2886	1.1926	1.1577	2.2003
FBgn0036353	CG10171	0.146	0.2954	0.3653	0.679	0.7553	1.1313
FBgn0033968	CG10200	0.086	0.0804	0.0684	0.7418	0.6882	1.1426
FBgn0037439	CG10286	0.0415	-0.1481	-0.1059	-0.6353	-0.8747	-0.9127
FBgn0031868	CG10354	1.1459	1.4613	1.1854	0.9748	0.6767	1.3129
FBgn0036549	CG10516	0.3003	0.5768	0.5301	0.6758	0.6151	0.8395
FBgn0037044	CG10585	-0.0628	0.0728	-0.0794	-0.1811	0.4172	1.4558
FBgn0035621	CG10591	-1.1762	1.2059	1.2518	1.8843	1.8148	1.4702
FBgn0045761	CG10618	0.0104	0.1972	0.0932	0.5397	0.5359	1.1602
FBgn0032726	CG10621	0.9936	1.0444	1.2761	0.4342	0.1396	0.2654
FBgn0036290	CG10638	-0.386	-0.5809	-0.6881	-0.609	-0.3762	-0.6168
FBgn0046302	CG10650	0.0215	0.1007	0.0578	0.9498	0.7342	1.1927
FBgn0032833	CG10664	-0.9021	-0.5706	0.7057	-0.0635	-0.8116	-0.7152
FBgn0032754	CG10700	-0.3627	-0.2546	0.2434	-0.0086	0.3347	-0.6823
FBgn0033821	CG10799	0.0128	-0.0836	-0.0283	0.0406	0.2106	0.711
FBgn0027930	CG1102	0.4287	0.6741	0.5117	0.6585	0.728	0.7345
FBgn0030094	CG11042	0.9867	0.9719	1.0614	0.5253	0.1771	0.6309
FBgn0030511	CG11158	-0.0051	-0.1544	-0.2323	-0.425	-0.3117	-1.1467
FBgn0039800	CG11314	0.6587	0.5612	0.775	0.7579	0.6499	0.744
FBgn0035542	CG11347	-0.5188	0.113	0.3628	0.3692	-0.168	0.7025
FBgn0034200	CG11395	0.0133	0.1651	-0.0821	0.3383	0.3929	0.6997
FBgn0037165	CG11437	-0.1131	1.0244	0.9693	1.3637	1.1429	0.5638
FBgn0040623	CG11500	-0.6409	-0.79	-0.6001	-0.5747	-0.4886	-0.6614
FBgn0039859	CG11539	-1.3683	-1.5113	-1.5111	-2.2134	-1.0653	-2.3528
FBgn0036194	CG11652	0.4224	-1.2675	-0.618	-0.1044	-0.7748	-0.6262
FBgn0040551	CG11686	-0.3612	0.0747	-0.1388	0.9729	0.9789	0.7199
FBgn0037239	CG11739	-0.36	0.7295	0.2891	0.8827	0.627	0.7693
FBgn0030294	CG11750	0.8316	0.9022	0.8212	0.4575	0.2547	0.4146
FBgn0037611	CG11755	-0.3869	-0.6819	-0.5935	-0.7326	-0.8513	-0.6791
FBgn0037615	CG11760	-0.2062	-0.3175	-0.223	-0.3875	-0.5969	-0.8692
FBgn0039264	CG11786	-0.2731	-0.0958	-0.1448	0.6288	0.977	1.5984
FBgn0033519	CG11825	1.5323	-1.618	-1.0021	-1.3558	-1.6607	-0.9994
FBgn0039332	CG11910	-0.0426	0.1637	0.0282	0.9262	0.9385	1.458
FBgn0035464	CG12006	0.1053	-0.2142	-0.3665	-0.8393	-1.2178	-1.086
FBgn0035430	CG12009	-0.0178	-0.025	0.0047	0.2431	0.2605	0.8882
FBgn0038220	CG12207	-0.2476	-0.509	-0.0866	-0.7488	-0.7441	-0.7796
FBgn0038002	CG12256	-0.0488	-0.0064	-0.0914	0.1537	0.0938	0.7542
FBgn0038489	CG12265	0.1302	-0.3034	-0.3207	-0.5299	-0.9123	-0.8764
FBgn0040808	CG12487	-0.0858	-0.706	-0.4712	-1.4083	-1.3298	-1.5949
FBgn0036872	CG12519	-0.3208	-0.4481	-0.1904	-0.2176	-0.1738	0.8407
FBgn0040666	CG12848	0.3264	0.5092	0.7944	0.3136	0.461	0.3679
FBgn0033945	CG12868	0.0977	0.9168	0.5504	1.2104	0.9206	0.7355
FBgn0033521	CG12896	1.7076	-0.2527	0.6562	0.0174	0.1489	0.887
FBgn0033554	CG12938	-0.1208	-0.3643	-0.3589	-0.5994	-0.8284	-0.933
FBgn0030771	CG13011	1.0453	0.3002	-0.0345	-1.1382	-0.8534	-1.5817
FBgn0040794	CG13056	0.9949	1.6118	1.7708	2.1244	2.0888	2.3023
FBgn0032789	CG13083	0.585	0.3849	0.5204	1.1974	1.1546	2.4734
FBgn0033721	CG13159	-2.2	0.8358	0.4396	0.8956	0.8532	0.5181
FBgn0033608	CG13220	-0.0992	-0.015	0.4909	-0.0919	-0.5454	-0.6922
FBgn0035930	CG13307	0.0436	0.0572	0.0381	0.321	0.2665	0.693
FBgn0033855	CG13333	-0.1931	0.0447	0.424	-0.3828	-0.8148	-0.643
FBgn0029531	CG13362	-0.2274	0.2776	0.5262	1.0601	0.9713	0.7738
FBgn0030559	CG13404	-0.866	-1.0756	-1.1323	-0.9615	-0.8411	-0.8889
FBgn0038901	CG13419	-0.0064	0.0339	0.0385	0.2166	0.3244	0.9075
FBgn0039795	CG1342	-0.2825	0.2598	0.1139	1.2483	0.7876	1.6805
FBgn0034514	CG13427	-0.6593	-0.4663	-0.3809	-0.7631	-1.0264	-1.3011
FBgn0036503	CG13454	0.1021	-0.5053	-0.7923	-1.2207	-0.8339	-0.691
FBgn0040809	CG13465	-0.1077	-0.7384	-0.3707	-1.3859	-1.5679	-1.5928
FBgn0034760	CG13512	-0.3641	-0.349	-0.1706	-0.2764	0.0756	-0.7671
FBgn0030151	CG1354	0.2674	0.4655	0.7074	0.1093	-0.1162	0.0392
FBgn0040660	CG13551	-0.779	-0.7834	0.0787	-0.0586	-0.2175	-0.0265
FBgn0034928	CG13562	0.1019	0.0321	-0.032	0.2312	0.251	0.7965
FBgn0039176	CG13610	0.2705	-0.2728	-0.4183	-0.5801	-0.8395	-0.7928
FBgn0039200	CG13616	-0.0082	0.2947	0.032	0.6315	0.9368	0.7048
FBgn0040600	CG13631	-0.0876	-0.0489	0.0929	0.3688	0.3065	2.0942
FBgn0036773	CG13698	-0.2842	0.1756	0.1498	0.7841	0.8429	0.6535
FBgn0035578	CG13707	0.0292	0.0496	0.053	0.3414	0.3656	0.9453
FBgn0033341	CG13746	-0.405	-0.3961	0.4756	-0.3366	-0.6996	-0.5509
FBgn0031897	CG13784	-0.3876	-0.7715	-0.6487	-0.2229	-0.1075	0.1764
FBgn0035325	CG13806	-0.2431	-0.066	-0.0163	0.5265	0.5008	1.1291
FBgn0035313	CG13810	1.4286	1.1007	0.3738	0.5535	0.5185	1.0459
FBgn0036956	CG13813	-0.1279	-0.0709	0.0123	0.4088	0.6544	1.1269
FBgn0039041	CG13838	-0.0352	0.11	-0.188	-0.5712	-0.6324	-1.1198
FBgn0038971	CG13845	0.9746	0.5099	0.2804	0.7601	0.6584	0.8027
FBgn0035173	CG13907	0.62	0.6438	0.6767	0.4003	0.4312	0.7956
FBgn0035209	CG13914	0.0687	-0.0969	-0.1951	-0.7339	-0.9565	-1.0766
FBgn0025712	CG13920	0.0768	1.0477	1.0505	0.6127	0.039	-0.0069
FBgn0030277	CG1394	-0.1279	-0.0816	0.0758	0.1475	0.3389	1.2618
FBgn0031807	CG13981	-0.1914	0.2294	0.1257	1.1055	1	1.6165
FBgn0031792	CG13983	-0.0035	0.0662	0.0868	0.7311	0.6202	1.316
FBgn0036359	CG14105	0.0949	0.0167	0.1006	0.5235	0.4635	0.9865
FBgn0036351	CG14107	-0.0172	0.0845	-0.281	0.3105	0.9132	1.7452
FBgn0036352	CG14110	-0.706	0.6275	0.614	1.8389	1.7672	1.5778
FBgn0036193	CG14135	-1.1678	-1.3734	-0.7196	-0.4284	-0.863	-0.8195
FBgn0035994	CG14179	1.0413	1.148	0.8826	0.6538	0.2419	0.427
FBgn0031037	CG14207	1.11	1.1238	0.8889	0.2748	0.2012	0.0429
FBgn0032022	CG14275	0.5296	1.976	0.8047	-0.2269	-0.2595	0.137
FBgn0039620	CG1443	0.0544	0.033	-0.0368	0.2217	0.325	1.0323
FBgn0033046	CG14470	-0.0034	-0.0223	0.1281	0.3927	0.4266	0.8463
FBgn0034228	CG14479	0.0808	0.9289	0.6243	0.2562	-0.0123	-0.1419
FBgn0034281	CG14490	0.0334	-0.0101	-0.1138	-0.3998	-0.1766	-0.7133
FBgn0039611	CG14528	0.0344	0.0835	0.0084	0.3196	0.3498	0.6801
FBgn0040398	CG14629	0.8896	1.8376	0.9715	1.2006	1.0228	0.8381
FBgn0037835	CG14687	0.6101	0.7064	-0.3027	-0.9484	-0.8583	-1.3081
FBgn0037819	CG14688	-0.5102	-1.2124	-0.8773	-1.2679	-1.3461	-0.7024
FBgn0033275	CG14756	-0.4661	0.2799	0.2893	0.9679	0.8632	0.3675
FBgn0026871	CG14781	-1.0263	-0.5205	0.4318	-0.7955	-0.7912	-0.0018
FBgn0035750	CG14826	0.0885	0.2615	0.0937	0.3532	0.4102	0.7971
FBgn0032362	CG14928	-0.1878	-0.0748	-0.0068	0.3525	0.3055	1.3431
FBgn0035428	CG14960	0.0391	0.17	0.0472	0.9793	0.9481	1.2424
FBgn0034430	CG15119	-0.1082	-0.1504	0.2635	-0.3221	-0.6836	-0.7391
FBgn0030322	CG15220	-0.2462	-0.3896	0.1586	-0.6534	-1.0195	-1.1277
FBgn0029681	CG15239	-0.0427	0.0026	0.0168	0.31	0.1057	0.9796
FBgn0030040	CG15347	-0.5719	0.4883	0.4063	0.9989	0.7743	0.7387
FBgn0040930	CG15352	-0.0672	0.0626	-0.0629	-0.2556	-0.3565	-0.7308
FBgn0031549	CG15415	-0.526	-0.7842	-0.8848	-0.698	-0.8541	-0.582
FBgn0031610	CG15436	-0.0013	-0.2035	-0.3339	-0.5829	-0.5253	-0.8046
FBgn0032489	CG15480	-0.6397	-0.8145	-1.04	-0.8438	-1.2049	-0.8864
FBgn0034168	CG15614	-0.0462	0.8373	0.8811	0.61	-0.0197	-0.2211
FBgn0031635	CG15626	-0.5485	-0.2858	0.1887	-0.3353	-0.6516	-0.7299
FBgn0031627	CG15630	0.105	0.0252	0.0459	0.1532	0.3171	0.7632
FBgn0030309	CG1572	0.0159	-0.2542	-0.3484	0.2021	0.5263	0.7043
FBgn0031910	CG15818	0.0324	0.004	0.1102	0.3627	0.4187	1.1677
FBgn0032136	CG15828	0.5329	0.4487	0.6273	0.4822	0.4732	0.9069
FBgn0038132	CG15887	-0.3336	-0.2398	-0.2157	0.3067	0.3123	1.5676
FBgn0033182	CG1621	-0.1512	-0.4658	-0.0564	-0.225	-0.6514	-0.6874
FBgn0033453	CG1667	-1.1032	-1.056	-0.7796	-0.7797	-0.5762	-0.3055
FBgn0039897	CG1674	-0.2056	-0.3425	-0.4987	0.0198	-0.2391	-0.8759
FBgn0029768	CG16752	0.3201	0.5422	0.663	0.4611	0.7522	0.1952
FBgn0035348	CG16758	0.0438	0.3564	0.5547	0.7333	0.5695	0.2146
FBgn0029659	CG16782	0.0036	-0.0201	-0.1243	-0.1736	-0.2832	-0.9469
FBgn0039574	CG16918	0.0842	0.3234	0.7239	1.1251	1.2257	1.6213
FBgn0040732	CG16926	1.8382	1.4648	0.5266	0.879	0.4719	0.6166
FBgn0025621	CG16989	0.6854	0.8621	0.6987	0.0622	0.0771	0.2243
FBgn0031117	CG1702	-0.2009	0.0376	0.0628	0.217	0.395	0.7963
FBgn0036546	CG17033	-0.3969	-0.3051	0.4248	-0.5303	-0.8193	-0.5805
FBgn0039051	CG17109	-0.075	-0.0795	0.099	0.3049	0.2536	0.8422
FBgn0039045	CG17119	-0.1018	0.1415	0.173	0.2953	0.3114	0.7125
FBgn0035144	CG17181	-0.2465	0.7151	0.413	-1.0253	-1.0363	-0.8568
FBgn0027500	CG17286	0.3012	0.1541	0.0379	-0.4886	-0.8123	-0.5871
FBgn0039915	CG1732	0.1063	0.0098	0.1177	0.3035	0.4196	0.8628
FBgn0032713	CG17323	-0.0916	0.8086	0.8193	0.7512	0.401	0.4121
FBgn0035640	CG17498	-0.5741	-0.5262	-0.0795	-0.6261	-0.9778	-0.9505
FBgn0034352	CG17669	1.3617	1.0055	0.7067	1.2033	0.7179	0.7922
FBgn0038718	CG17752	-1.3144	-1.4658	-1.3039	-1.6128	-0.9034	-1.4852
FBgn0037433	CG17919	0.093	0.072	0.0539	0.3558	0.5742	0.9305
FBgn0030365	CG1796	-0.9229	-0.9293	-0.3525	-0.8914	-0.8893	-0.9305
FBgn0032189	CG18145	-0.199	-0.5952	-0.5973	-0.3544	-0.7561	-0.3075
FBgn0035725	CG18156	0.3489	-0.4106	-0.5121	-0.4717	-0.7433	-0.9027
FBgn0033836	CG18278	-1.126	-0.6367	-0.5221	-0.8449	-0.6304	-0.7153
FBgn0036873	CG18294	-0.4274	-0.2845	-0.2913	-0.2257	-0.1151	1.1531
FBgn0034382	CG18609	0.0467	0.056	0.191	0.2188	0.2383	0.8578
FBgn0040964	CG18661	-1.1239	-1.1564	-1.1931	-1.371	-1.1725	-1.4947
FBgn0040599	CG18669	0.0558	0.0185	0.1016	0.0807	0.2253	0.687
FBgn0035398	CG1869	-0.2085	0.1059	-0.0063	0.533	0.6617	0.7496
FBgn0042185	CG18769	-0.3399	-0.4129	-0.2145	-0.8732	-0.5848	-1.0502
FBgn0039869	CG1890	-0.3117	-0.2625	0.0235	-0.1317	-0.4412	-0.7163
FBgn0037468	CG1943	-1.0538	-0.8978	0.3338	-0.7556	-1.3503	-0.9284
FBgn0039886	CG2003	0.0018	0.2384	0.0472	0.4096	0.5291	0.8034
FBgn0039664	CG2006	-0.4337	-0.3997	-0.0553	-0.4956	-0.52	-0.7333
FBgn0037289	CG2016	0.0152	-0.0604	0.0297	0.371	0.4414	1.0946
FBgn0033205	CG2064	0.2423	0.7555	0.4633	0.5576	0.3138	0.7915
FBgn0039873	CG2191	1.0243	-0.6678	-0.9175	-0.5257	-0.9533	-0.6581
FBgn0029990	CG2233	-0.5262	-0.3757	-0.3086	0.6637	0.7103	0.5816
FBgn0029994	CG2254	0.6899	1.8971	1.7221	1.9476	1.7174	2.2283
FBgn0039665	CG2310	-0.3203	0.0673	0.3335	-0.1835	-0.8388	-0.5714
FBgn0032969	CG2528	0.0513	-0.1811	-0.7602	-0.5109	-0.154	-0.3329
FBgn0030394	CG2560	0.0955	-0.0186	0.1455	0.4387	0.6664	1.0649
FBgn0037478	CG2656	-0.4258	-0.5361	-0.695	-0.5824	-0.5989	-0.4736
FBgn0035090	CG2736	-0.0029	0.0075	-0.082	0.2521	0.4063	0.873
FBgn0037534	CG2781	-0.0791	-0.0407	-0.2084	0.3012	1.003	0.8297
FBgn0031263	CG2789	-0.8689	-0.4049	-0.2162	-0.4206	-0.5232	-1
FBgn0030186	CG2962	-0.9766	-0.7637	0.1355	0.773	1.52	2.7971
FBgn0050069	CG30069	-0.0103	0.0115	-0.0209	0.9525	1.4	0.9093
FBgn0050148	CG30148	0.0302	0.1322	0.1443	0.9605	0.8753	2.0513
FBgn0050384	CG30384	-0.3732	0.2262	-0.0837	0.6416	0.6535	1.0082
FBgn0050392	CG30392	1.0282	1.1179	0.7794	0.746	0.6888	0.5622
FBgn0050437	CG30437	-0.142	-0.1246	-0.1119	0.1493	0.717	0.9062
FBgn0050492	CG30492	1.0756	0.789	0.5482	0.677	0.5913	0.8696
FBgn0050502	CG30502	0.1399	0.2094	-0.0001	0.6119	0.7796	0.7291
FBgn0029807	CG3108	0.0121	-0.1987	-0.3425	0.0975	0.816	1.3705
FBgn0051300	CG31300	-0.1284	0.2514	0.2116	0.6829	0.9874	0.2568
FBgn0051323	CG31323	0.0367	-0.018	-0.105	0.1826	0.4011	0.8039
FBgn0038198	CG3153	-0.2094	-0.0466	0.0328	0.9022	0.8139	1.4566
FBgn0051997	CG31997	-0.081	-0.1272	-0.1761	0.8551	1.1374	1.5435
FBgn0051999	CG31999	-0.081	-0.0632	-0.299	-0.2784	-0.3108	-1.0389
FBgn0045770	CG32063	0.1736	0.9167	0.6089	0.6971	0.5387	1.0154
FBgn0034569	CG3221	-0.3963	-0.347	-0.7765	-0.7799	-0.6134	-0.4599
FBgn0031434	CG3227	-0.2474	-0.4857	-0.4516	-0.5267	-0.7591	-0.6932
FBgn0052369	CG32369	-0.0192	-0.191	-0.1654	-0.4566	-0.4334	-0.8111
FBgn0052412	CG32412	-0.0213	0.1119	0.0218	0.3296	0.1865	0.8282
FBgn0031629	CG3244	-0.9317	-0.3704	-0.3022	0.6048	1.4752	0.9268
FBgn0052649	CG32649	-0.3217	-0.0488	-0.0241	0.0487	0.2351	0.704
FBgn0052756	CG32756	0.1029	-0.0338	-0.1532	-0.2999	-0.4048	-0.6838
FBgn0053006	CG33006	0.1633	0.9439	0.682	0.1581	-0.0484	-0.0478
FBgn0053056	CG33056	-0.0497	0.0418	0.0334	0.5577	0.4079	0.9012
FBgn0053143	CG33143	0.1299	0.736	0.2634	-1.1522	-1.0658	-0.9941
FBgn0040609	CG3348	-0.1674	-0.0832	0.1725	-0.2812	-0.8689	-1.5064
FBgn0034792	CG3499	0.8104	0.7801	0.8057	0.2283	0.0497	0.3684
FBgn0038250	CG3505	-0.247	0.0458	0.04	0.5509	0.4091	1.3266
FBgn0038467	CG3590	0.4671	0.4998	0.7204	0.4117	0.1374	0.2409
FBgn0031418	CG3609	-0.7358	0.2079	0.4308	0.6618	0.6389	0.7499
FBgn0040397	CG3655	0.9154	1.1781	0.5999	0.4129	0.6266	1.1256
FBgn0027521	CG3679	-0.5422	-0.5326	-0.7021	-0.9679	-1.0246	-1.1436
FBgn0040349	CG3699	0.5099	-0.106	0.0788	0.4383	0.5495	0.6836
FBgn0034951	CG3860	-0.0661	0.2055	0.0955	0.398	0.3431	0.6886
FBgn0038292	CG3987	-0.0286	0.1358	0.0048	0.706	0.929	0.7344
FBgn0037801	CG3999	0.5035	-0.6505	-0.1281	0.6393	0.7162	1.0973
FBgn0038017	CG4115	-1.1047	0.1382	0.0838	1.5548	1.4016	2.3607
FBgn0030745	CG4239	0.0007	-0.0484	-0.0781	-0.1255	-0.1134	-0.792
FBgn0034761	CG4250	-0.0677	-0.1275	-0.2319	-0.447	-0.4368	-0.9801
FBgn0014092	CG4278	-0.525	-0.1502	-0.1643	-0.4201	-0.4532	-0.7023
FBgn0025632	CG4313	-0.1521	0.1369	0.46	1.2299	0.8303	0.5535
FBgn0030452	CG4330	0.3825	0.6863	0.6914	0.1926	0.065	0.1908
FBgn0039075	CG4393	0.0952	0.1906	0.2518	0.58	0.5139	0.7183
FBgn0039073	CG4408	-1.2113	-1.4549	-0.6339	-0.7313	-0.5295	-0.9808
FBgn0034128	CG4409	1.8036	1.376	0.9136	0.9889	0.74	0.8931
FBgn0040984	CG4440	-0.3295	-0.6866	-0.3898	-1.1883	-1.671	-1.7749
FBgn0032105	CG4454	-0.8362	-0.7933	0.1009	-0.6265	-1.0852	-0.8189
FBgn0029838	CG4666	-0.447	-0.2385	-0.3389	0.5473	1.125	1.4445
FBgn0033815	CG4676	0.1783	-0.2954	-0.4297	-0.7213	-0.8434	-0.7042
FBgn0037992	CG4702	-0.165	0.0488	0.0267	1.7278	1.3615	2.4406
FBgn0039024	CG4721	0.0011	-0.0265	-0.0529	0.1895	0.2966	0.7307
FBgn0043456	CG4747	1.0414	1.5192	1.1992	0.175	0.0723	0.4631
FBgn0027600	CG4778	0.0258	0.1181	0.197	0.4022	0.3101	0.7422
FBgn0032618	CG4826	0.0397	0.145	-0.0012	0.3131	0.2024	0.8623
FBgn0030803	CG4880	-0.6346	-0.8123	-0.4371	-0.7718	-0.6999	-0.7169
FBgn0036616	CG4893	0.1502	-0.1714	-0.1152	0.1734	0.7418	0.7772
FBgn0034145	CG5065	-0.1149	0.2866	0.1875	0.63	0.7069	0.4259
FBgn0031320	CG5126	-0.4319	-0.3389	-0.221	-0.4732	-0.6132	-0.7629
FBgn0035957	CG5144	-0.5155	-0.2066	-0.1308	-0.5109	-0.6013	-0.9611
FBgn0038476	CG5175	-0.4018	-0.5797	-0.6578	-0.6975	-1.1116	-0.8931
FBgn0031908	CG5177	-0.4231	-0.3571	-0.8525	-0.3802	-0.4392	-1.7712
FBgn0034365	CG5335	-0.1553	0.4202	0.2083	0.8786	0.9924	0.5163
FBgn0032242	CG5355	-0.3934	-0.8262	-0.6757	-0.3181	-0.4092	-0.0665
FBgn0032213	CG5390	-0.1111	0.4429	0.0929	0.643	0.4828	1.4477
FBgn0039521	CG5402	-0.1328	-0.0423	0.0498	0.5174	0.9992	0.7762
FBgn0032436	CG5418	0.0038	0.0963	-0.0682	0.1778	0.3041	0.7852
FBgn0034887	CG5428	0.225	0.2914	0.0926	0.2961	0.2445	0.8257
FBgn0034888	CG5431	-0.0606	-0.0584	-0.1815	0.4772	0.525	0.9995
FBgn0038384	CG5470	-0.0559	-0.166	0.061	0.3235	0.5206	0.9065
FBgn0034364	CG5493	-0.2227	0.8147	-0.2463	-1.2401	-0.466	0.1299
FBgn0027565	CG5498	-0.7906	-0.782	-0.7316	-0.501	-0.4496	-0.2736
FBgn0039560	CG5514	0.5086	0.7336	0.8277	0.5069	0.3377	0.5669
FBgn0034158	CG5522	0.1807	-0.6127	-0.8633	-0.1613	-0.3355	-0.0984
FBgn0034902	CG5532	-0.7869	-0.709	0.1309	-0.2654	-0.5981	-0.7102
FBgn0035639	CG5537	-0.2347	0.003	0.3448	-0.4816	-0.7377	-0.648
FBgn0034914	CG5554	-1.4916	-0.9473	-0.1801	-1.0601	-1.2551	-1.1022
FBgn0032200	CG5676	-0.2793	-0.6563	-0.3088	-0.4208	-0.4427	-0.7132
FBgn0039172	CG5677	-0.0138	-0.0282	-0.0306	0.269	0.2716	1.1253
FBgn0032197	CG5694	-0.0212	-0.14	-0.1285	0.3481	0.2863	1.2623
FBgn0034310	CG5733	-0.3793	-0.8574	-0.7763	-0.663	-0.9382	-0.6376
FBgn0034299	CG5757	-0.193	-0.4008	-0.2938	-0.4618	-0.4291	-0.745
FBgn0039198	CG5768	-0.0911	0.0504	0.0901	0.5331	0.5393	1.41
FBgn0034290	CG5773	1.8427	1.5507	1.1567	1.2396	0.9892	0.9782
FBgn0038516	CG5840	0.4158	0.156	0.28	0.4114	0.6169	0.8077
FBgn0038511	CG5873	-0.0965	0.1987	0.3342	0.5184	0.7561	1.0787
FBgn0039379	CG5886	0.0766	0.1218	-0.1294	-0.4841	-0.5624	-0.9269
FBgn0039139	CG5933	-0.3663	-0.8508	-0.4623	-0.1973	-0.4051	-0.004
FBgn0031913	CG5958	1.2137	1.5806	1.0863	0.573	0.4226	0.7389
FBgn0038056	CG5961	-0.3532	-0.7249	-0.6624	-0.8944	-0.4974	-0.7774
FBgn0038676	CG6026	-0.0767	0.0575	-0.0116	0.2452	0.3463	1.5811
FBgn0036182	CG6084	-0.2564	-0.0961	-0.0353	0.4484	0.8556	1.7934
FBgn0036542	CG6112	-0.0269	-0.3799	-0.61	-0.991	-0.5182	-0.96
FBgn0038407	CG6126	0.3589	0.8718	0.4196	0.4262	0.2972	0.3809
FBgn0032252	CG6232	-0.1208	-0.0418	-0.1476	0.1726	0.2075	0.8044
FBgn0038071	CG6234	-0.4304	-0.7647	-0.2373	0.0392	-0.4493	0.0131
FBgn0034276	CG6385	-0.0807	-0.0463	-0.0442	0.4572	0.5354	1.1218
FBgn0027889	CG6386	-0.1509	-0.2739	-0.0371	-0.8436	-0.7551	-0.7245
FBgn0032287	CG6415	-0.026	-0.0747	0.1537	0.7041	0.4087	0.7565
FBgn0034162	CG6426	-0.0498	-0.046	0.027	0.242	0.3387	0.787
FBgn0039213	CG6668	0.1335	0.3611	0.6972	0.2567	0.1426	0.2502
FBgn0033887	CG6704	0.0579	-0.0462	-0.0357	0.3793	0.3101	1.24
FBgn0032394	CG6746	-0.0376	-0.3448	-0.323	0.0882	0.0839	0.6825
FBgn0032292	CG6750	0.4013	0.6337	0.8573	0.4843	0.19	0.1565
FBgn0036031	CG6761	0.0614	-0.0904	-0.0439	0.0739	0.2386	0.6848
FBgn0032400	CG6770	-0.364	-0.2021	-0.0535	0.9003	0.821	0.1554
FBgn0037913	CG6783	-0.2887	0.7385	0.6583	0.7086	0.5324	0.5633
FBgn0032399	CG6785	-0.1901	-0.0338	0.0925	0.25	0.2304	1.0587
FBgn0030882	CG6835	-0.387	-0.3298	-0.0852	NA	-0.3903	-0.7654
FBgn0036815	CG6874	0.2151	-0.27	-0.4364	-0.5047	-0.6204	-0.7769
FBgn0030955	CG6891	1.8291	2.0422	1.5417	1.6336	1.4149	1.4784
FBgn0036800	CG6897	-0.0228	-0.6887	-0.7734	-0.5515	-0.7753	-0.5428
FBgn0030958	CG6900	0.5638	1.2876	0.8924	1.4829	1.2883	1.2938
FBgn0036261	CG6906	-0.3049	-0.162	-0.0423	0.2952	0.4492	0.783
FBgn0037956	CG6959	0.3086	0.9696	0.8482	0.7459	0.3021	0.374
FBgn0039008	CG6972	-0.1919	-0.1309	-0.2485	-0.2007	-0.5452	-1.2625
FBgn0036945	CG6981	-0.4629	0.323	0.2194	1.2869	0.7337	0.3955
FBgn0038972	CG7054	-0.756	-0.9311	-0.2627	-0.6599	-0.3299	-0.2539
FBgn0031961	CG7102	-0.2486	-0.5306	-0.9206	-0.5515	-0.6155	-0.4999
FBgn0031947	CG7154	-0.3228	-0.4709	-0.8726	-0.5652	-0.5335	-0.5635
FBgn0038574	CG7212	-0.293	-0.7217	-0.6284	-0.6267	-0.7219	-0.5689
FBgn0031971	CG7224	0.1691	-1.1111	-0.3142	-0.8426	-1.5756	-2.2553
FBgn0031970	CG7227	-0.0893	0.0214	0.0319	1.0329	0.942	1.2905
FBgn0032286	CG7300	0.0657	-0.0611	0.1704	0.3474	0.6414	0.9763
FBgn0031977	CG7380	-0.0029	-0.3385	-0.3399	-0.5192	-0.6318	-0.7796
FBgn0036927	CG7433	-1.0363	-0.7217	-0.4699	0.1994	0.1216	0.7481
FBgn0038533	CG7523	-0.2024	-0.2864	-0.2236	-0.4033	-0.7522	-0.9767
FBgn0035798	CG7526	-0.1831	-0.1245	-0.2304	-0.0325	-0.1543	-0.7342
FBgn0036738	CG7542	-0.0948	-0.1495	-0.1219	-0.3396	-0.181	-0.8014
FBgn0038610	CG7675	-0.7371	0.7743	0.4794	1.3469	1.36	0.6782
FBgn0033633	CG7759	0.0148	0.0899	-0.1744	-0.3695	-0.6013	-1.1167
FBgn0032021	CG7781	-0.0676	0.0979	-0.0775	0.124	0.3141	0.6816
FBgn0039704	CG7802	0.165	0.945	0.8625	0.7428	0.2975	1.1052
FBgn0039736	CG7912	-0.2475	-0.7163	-0.6726	-1.03	-0.6974	-1.0251
FBgn0037607	CG8036	-0.3491	0.7363	1.0578	0.5873	0.4239	0.5793
FBgn0034011	CG8160	-0.0887	-0.006	-0.0671	-0.0068	0.4131	0.8137
FBgn0030864	CG8173	0.0663	-0.2144	-0.0282	-0.6607	-0.7938	-0.782
FBgn0033367	CG8193	0.2492	0.8524	0.9609	0.2773	-0.3935	-0.1521
FBgn0030683	CG8239	-0.0251	-0.3833	-0.433	0.1684	-0.0778	0.7834
FBgn0037718	CG8286	0.5778	0.7792	0.2782	0.5119	0.4186	0.5402
FBgn0034143	CG8303	-0.1373	-0.0675	-0.1215	0.1739	0.2266	0.9747
FBgn0034142	CG8306	0.4198	0.3142	-0.1871	0.3938	0.4755	0.7403
FBgn0037723	CG8327	0.7306	0.4523	0.2662	0.6965	0.6204	0.7636
FBgn0037634	CG8359	-0.057	-0.4837	-0.6609	-0.922	-0.5899	-0.8151
FBgn0037664	CG8420	-0.2172	0.0153	0.3512	1.2073	0.6827	0.9085
FBgn0037670	CG8436	0.0806	-0.2937	-0.4777	-0.6246	-0.8848	-0.7896
FBgn0033917	CG8503	-0.0651	0.1931	0.0059	-0.508	-0.7212	-1.2047
FBgn0037759	CG8526	-0.4402	-0.7683	-0.6162	-0.511	-0.4767	-0.3283
FBgn0035773	CG8580	-0.1053	-0.2119	-0.0824	-0.5519	-0.7547	-0.7107
FBgn0033921	CG8589	-0.5299	-0.9243	-0.7372	-0.6531	-0.4642	-0.4252
FBgn0033271	CG8708	-0.0521	0.0903	0.2095	0.5991	0.4902	0.6929
FBgn0033764	CG8776	0.4431	0.6105	0.7266	1.2368	0.8008	0.8454
FBgn0028955	CG8788	-0.4119	-0.4299	0.3347	-0.0682	-0.6211	-0.746
FBgn0031663	CG8891	-1.4357	-0.8286	-0.3074	0.0387	0.205	0.2415
FBgn0031886	CG8902	-0.079	-0.4093	-0.4994	-0.7043	-0.6978	-0.6951
FBgn0035199	CG9134	-0.1918	-0.1353	-0.096	0.3537	0.5471	0.8823
FBgn0035194	CG9187	-0.1022	-0.0184	-0.0921	-0.688	-0.7326	-1.0527
FBgn0038180	CG9307	0.0137	0.0577	0.0696	0.4339	0.529	0.7333
FBgn0032879	CG9317	-0.2831	0.0502	1.0592	-0.1024	-0.306	0.4248
FBgn0032895	CG9335	-0.0111	0.0765	-0.0152	0.4276	0.5194	0.7941
FBgn0032897	CG9336	-0.101	1.2323	0.6228	1.155	0.8785	0.8929
FBgn0032899	CG9338	-0.0654	0.9721	0.8154	1.2104	0.8737	0.8119
FBgn0035094	CG9380	0.284	0.1397	-0.1266	0.9149	0.6729	1.0945
FBgn0037063	CG9391	0.0331	-0.042	0.043	0.6148	0.4813	0.6839
FBgn0037715	CG9399	-0.3577	-0.6184	-0.188	-0.7138	-0.7897	-0.5876
FBgn0034438	CG9416	0.0908	0.6686	0.6579	1.0826	0.6786	0.9596
FBgn0037730	CG9444	0.2932	0.2365	0.1872	0.41	0.3493	0.7515
FBgn0036875	CG9449	1.804	1.4146	0.5997	1.0546	0.8758	0.6007
FBgn0033115	CG9460	0.0062	0.039	0.081	0.4457	0.3694	0.7024
FBgn0030587	CG9522	-0.074	-0.0118	-0.14	0.1872	0.3345	1.178
FBgn0032087	CG9568	-0.3415	-0.1467	-0.329	0.1321	0.9052	1.2171
FBgn0036433	CG9628	-0.4574	0.9205	0.3617	0.7755	0.3547	0.2324
FBgn0036857	CG9629	1.2028	0.9362	0.189	0.6826	0.7241	1.0509
FBgn0031483	CG9641	-0.105	-0.155	-0.2289	-0.7137	-0.6849	-0.9752
FBgn0031515	CG9664	1.1075	0.769	0.1308	0.5172	0.2715	0.4318
FBgn0030159	CG9689	-0.7172	0.238	0.3014	1.2307	0.9957	0.9233
FBgn0036661	CG9705	-0.2282	-0.5305	-0.3032	-0.647	-0.3698	-0.7712
FBgn0037669	CG9740	0.0302	-0.4183	-0.3866	-0.5675	-0.7308	-0.7125
FBgn0038149	CG9796	-0.9985	0.7076	0.6369	0.6465	0.3989	-0.1435
FBgn0037637	CG9836	0.6672	0.6137	0.7723	0.4634	0.209	0.1579
FBgn0031453	CG9894	-0.3919	-0.4035	0.7822	-0.649	-0.9038	-0.1042
FBgn0030755	CG9906	0.5854	0.9692	0.9567	0.3589	0.3676	0.486
FBgn0035726	CG9953	-0.6558	-0.9273	-0.5806	-0.5089	-0.674	-0.4634
FBgn0023395	Chd3	0.2013	-0.1872	-0.5288	-0.4167	-0.6132	-0.7021
FBgn0035499	Chd64	-0.4746	0.3875	0.1214	1.0738	0.7887	0.7975
FBgn0000337	cn	1.1388	0.1575	-0.2518	-0.9348	-1.0541	-0.5963
FBgn0015622	Cnx99A	0.557	1.0247	1.1749	0.35	0.5572	0.6453
FBgn0063757	CR32366	0.0081	-0.1855	-0.2454	-0.5033	-0.5497	-0.8754
FBgn0047242	CR32646	-0.1843	0.947	0.7602	0.8893	0.8344	0.3579
FBgn0053327	CR33327	-0.2212	-0.1341	0.2071	0.8057	0.7766	0.5037
FBgn0000405	CycB	-0.0403	0.1143	0.1148	-0.503	-0.9696	-1.1456
FBgn0015625	CycB3	-0.4502	-0.5246	-0.4808	-0.9874	-1.449	-1.3812
FBgn0053503	Cyp12d1-d	0.4583	0.0109	-0.3762	-0.7705	-0.2519	-0.7252
FBgn0038095	Cyp304a1	0.1293	0.1552	-0.1299	0.5333	0.5464	2.0064
FBgn0035618	Cyp307a1	-1.1455	-1.05	-0.1507	-0.1495	-0.3303	0.0424
FBgn0037601	Cyp313b1	-0.0823	-0.046	-0.0124	0.1996	0.2696	0.8623
FBgn0010019	Cyp4g1	-0.6591	-0.3073	-0.1511	0.5426	0.6827	1.8515
FBgn0033304	Cyp6a13	0.0375	0.0588	0.0209	0.2475	0.391	1.0961
FBgn0033978	Cyp6a23	0.03	0.2221	0.2921	0.7309	0.5836	0.9032
FBgn0013772	Cyp6a8	0.7673	1.333	0.8708	0.6551	-0.1211	0.2651
FBgn0015040	Cyp9c1	0.0379	0.0409	0.0743	0.3232	0.494	1.0329
FBgn0038037	Cyp9f2	0.037	0.5743	0.3112	1.1271	0.9242	0.7445
FBgn0038034	Cyp9f3Psi	0.0388	0.1106	0.1345	0.845	0.5758	0.595
FBgn0035141	Cypl	-0.7993	-0.6909	0.0935	-0.34	-0.5004	-0.3846
FBgn0000406	Cyt-b5-r	-0.1708	-0.44	-0.6558	-0.8406	-0.7989	-0.4095
FBgn0010316	dap	0.5951	0.7123	0.2275	-0.3196	-0.8828	-0.4857
FBgn0028381	decay	-0.0829	0.0219	0.0594	0.4407	0.677	0.7505
FBgn0035964	Dhpr	-0.1288	-0.1993	0.139	0.0572	0.1618	0.7444
FBgn0000449	dib	-0.4929	-0.7032	-0.768	-0.6278	-0.7558	-0.458
FBgn0000454	Dip-B	-0.4738	-0.3385	-0.0696	0.4171	0.4656	0.7121
FBgn0039802	dj-1beta	-1.2283	-0.6729	-0.0281	-0.819	-0.7104	-1.0717
FBgn0022338	dnk	-0.1396	-0.1987	0.2241	-0.2867	-0.6018	-0.7566
FBgn0020306	dom	0.2127	0.7414	0.6585	0.0375	-0.0377	0.1423
FBgn0015929	dpa	-0.2829	-0.1441	0.6817	-0.3031	-0.8248	-0.5656
FBgn0002183	dre4	-0.5159	-0.6438	-0.1002	-0.6081	-0.6389	-0.7177
FBgn0035434	dro5	-0.9649	-1.9768	-1.5407	-2.9297	-2.8301	-3.278
FBgn0010381	Drs	-0.3384	-0.7769	-0.7558	-1.4206	-1.4076	-1.8607
FBgn0011764	Dsp1	-0.449	-0.1796	-0.3681	-0.8116	-0.9219	-1.1058
FBgn0028737	Ef1beta	-0.9401	-0.8425	-0.0254	-0.5256	-1.0081	-0.8228
FBgn0003731	Egfr	0.7631	0.7775	0.6795	0.5264	0.3581	0.9662
FBgn0040227	eIF-3p66	-0.3663	-0.2038	0.586	0.01	-0.7896	-0.2418
FBgn0000565	Eip71CD	-0.0193	-0.2151	-0.073	-0.4076	-0.7531	-0.8174
FBgn0000570	elav	-0.2088	0.0208	-0.0719	-0.549	-0.4304	-0.7497
FBgn0010435	emp	-0.012	0.1385	0.0333	0.4064	0.6101	0.7232
FBgn0034433	endoB	0.4849	0.8472	0.5849	1.1563	0.9048	1.2455
FBgn0000579	Eno	-0.0119	0.0387	0.0765	-0.0933	-0.8297	-1.1196
FBgn0013953	Esp	0.0876	-0.4552	-0.5059	-0.1046	-0.6773	-0.6821
FBgn0000636	Fas3	0	1.0067	1.1421	0.722	0.1221	0.0878
FBgn0026721	fat-spondin	-0.1265	0.5757	0.6409	0.6819	0.5481	0.7536
FBgn0032820	fbp	-0.5554	0.2402	0.2107	0.7482	0.4312	0.0221
FBgn0033079	Fmo-2	0.115	-0.1164	-0.2207	0.0744	0.2751	1.0303
FBgn0040222	fne	-0.1212	0.5617	0.3374	0.7102	0.4149	0.2621
FBgn0025373	Fpps	0.0923	-0.5753	-0.7664	-0.1955	-0.782	-0.6033
FBgn0016081	fry	-0.2801	-0.4924	-0.6133	-0.6961	-0.7931	-0.5001
FBgn0036485	FucTA	0.1307	0.1774	0.1133	0.4442	0.4465	0.697
FBgn0001086	fzy	-0.0243	-0.319	-0.3845	-0.475	-0.8523	-0.6735
FBgn0010223	Galpha73B	0.2616	0.2275	0.0586	0.623	0.4039	0.7447
FBgn0028968	gammaCop	0.7	0.7459	0.883	0.5824	0.4715	0.5526
FBgn0026077	Gasp	-0.6906	0.3592	-0.0452	1.2437	1.2519	1.6053
FBgn0004868	Gdi	0.1824	0.2757	0.6935	0.2537	-0.0153	-0.0939
FBgn0033081	geminin	0.2454	0.1574	0.2986	-0.4575	-0.702	-0.7008
FBgn0027341	Gfat1	-0.3782	0.0301	-0.0875	0.7077	1.3762	1.2902
FBgn0027657	glob1	1.3282	1.3908	0.6913	1.2548	1.4709	1.4899
FBgn0001114	Glt	-0.2086	-0.1305	0.0293	0.9881	0.7162	1.805
FBgn0034603	Glycogenin	-0.1774	-0.0152	-0.0339	-0.5426	-0.2802	-0.8354
FBgn0004919	gol	-0.2867	0.0168	-0.5913	-1.0517	-0.8927	-0.8849
FBgn0039520	Gr98a	1.8352	2.1929	2.0847	2.1133	2.0701	2.7379
FBgn0001148	gsb	-0.2689	-0.8255	-0.7181	-0.8236	-1.1357	-0.7987
FBgn0010041	GstD5	-0.0314	0.3496	0.4598	0.8378	0.6914	1.1586
FBgn0034335	GstE1	0.02	0.0953	0.4944	0.8548	0.8061	1.1875
FBgn0010391	Gtp-bp	0.2023	0.4595	0.7038	0.3409	0.062	0.2338
FBgn0004461	gwl	-0.3166	-0.4317	-0.6225	-0.4197	-0.7574	-0.4046
FBgn0001174	halo	-1.1033	-0.7927	-0.3918	-0.4459	-0.5105	-0.2684
FBgn0040211	hgo	-0.0899	0.0026	-0.0533	0.0721	0.2372	0.8272
FBgn0030900	Him	0.3929	0.6364	1.1277	0.9828	0.8872	0.8113
FBgn0061209	His2B:CG17949	2.1018	2.8499	2.6555	3.1889	3.517	3.5694
FBgn0002609	HLHm3	0.8762	0.9179	0.4576	-0.1284	-0.2415	-0.3193
FBgn0002631	HLHm5	-0.2212	-0.6843	-0.5456	-0.7948	-0.3409	-0.6305
FBgn0002734	HLHmdelta	0.1258	-0.5596	-0.8567	-0.9273	-0.9743	-0.8725
FBgn0002735	HLHmgamma	-0.1718	-0.5302	-0.5571	-0.6687	-0.9537	-0.8102
FBgn0004362	HmgD	0.0458	0.0294	0.2768	-0.1868	-0.4649	-0.8344
FBgn0010611	Hmgs	0.3265	0.6728	0.5168	0.5377	0.767	1.4901
FBgn0001208	Hn	-0.0326	0.1894	-0.0277	0.8965	1.0437	1.4812
FBgn0030082	HP1b	-0.6045	-0.5409	0.0953	-0.5718	-0.6974	-0.8203
FBgn0001217	Hsc70-2	-1.109	-0.8668	-0.6713	-0.5112	-0.4231	-0.5316
FBgn0001219	Hsc70-4	-0.3408	0.2451	2.1542	-0.0791	-0.4407	1.1579
FBgn0001223	Hsp22	-2.7668	-1.2222	-0.2302	-0.7133	-1.1423	-0.3115
FBgn0001224	Hsp23	-1.4312	-1.2701	-0.4783	-1.0718	-0.9243	-0.2357
FBgn0001226	Hsp27	-1.1878	-0.8314	-0.1663	-0.2872	-0.3557	-0.5853
FBgn0013275	Hsp70Aa	-2.081	-1.4078	-0.371	-0.701	-0.9043	0.0502
FBgn0024227	ial	0.076	0.1573	0.1987	-0.4857	-0.8624	-0.5968
FBgn0019972	Ice	-0.469	-0.2428	0.3573	-0.3862	-0.9303	-0.518
FBgn0020415	Idgf2	-0.2271	-0.301	-0.0245	0.8173	0.7763	1.4874
FBgn0001250	if	0.5649	0.7174	0.7501	0.7442	0.6689	0.6355
FBgn0033835	IM10	-0.1845	-0.047	-0.0412	0.0884	0.3694	0.7088
FBgn0001254	ImpE2	-0.6025	-0.2584	-0.0175	0.7279	0.9916	1.1923
FBgn0001256	ImpL1	-0.5668	-0.1443	-0.1843	1.5286	1.4934	1.6021
FBgn0001257	ImpL2	-0.4965	-0.7466	-0.0821	-0.7205	-1.5646	-1.2354
FBgn0001258	ImpL3	0.065	-0.0602	0.05	-0.5008	-0.9253	-1.2956
FBgn0011603	ine	0.046	-0.0162	0.0238	0.1049	0.2138	0.9604
FBgn0025885	Inos	-0.028	-0.3056	-0.0574	-0.8607	-0.8527	-0.6079
FBgn0001276	ix	-0.1384	-0.3809	-0.5256	-0.4675	-0.703	-0.5804
FBgn0028841	jhamt	-0.0784	-0.1954	-0.3612	-1.1837	-1.6629	-3.2827
FBgn0010053	Jheh1	0.0161	0.1094	0.0778	0.7644	0.4153	0.8238
FBgn0034406	Jheh3	-0.452	0.1102	0.101	0.8744	0.7618	0.6254
FBgn0028425	JhI-21	-0.111	-0.2589	-0.5054	-0.4445	-0.497	-0.6826
FBgn0028424	JhI-26	0.1229	0.2636	0.2861	0.6852	0.5216	0.1807
FBgn0015396	jumu	0.3102	-0.1879	-0.5539	-0.3769	-0.7075	-0.5001
FBgn0028370	kek3	0.0661	-0.6972	-0.181	-0.6285	-0.7672	-1.3259
FBgn0004378	Klp61F	0.1141	-0.1612	-0.7429	-0.5739	-0.731	-0.4924
FBgn0028342	l(1)G0230	-0.7984	-0.9156	-0.5735	-0.1915	-0.361	-0.3631
FBgn0002561	l(1)sc	-0.1094	-0.5059	-0.5304	-0.7338	-0.7289	-0.4877
FBgn0010488	l(2)01424	0.1145	0.7399	0.5831	0.2322	0.1934	0.2936
FBgn0010622	l(2)06496	-1.1201	-0.6131	-0.1242	-0.544	-0.7208	-0.5985
FBgn0010786	l(3)02640	0.9056	0.8577	0.6925	0.7838	0.4831	1.007
FBgn0002526	LanA	0.7312	0.7611	0.9729	0.351	0.1401	0.4771
FBgn0002527	LanB1	0.6569	0.7958	0.7825	0.6237	0.382	0.4673
FBgn0016032	lbm	-0.1839	0.4239	0.2985	1.0284	0.7331	0.7081
FBgn0041203	LIMK1	0.3593	0.6903	0.8046	0.5763	0.8912	0.1716
FBgn0039039	lmd	0.1924	0.9325	0.5223	-0.2878	-0.2735	-0.5378
FBgn0039114	Lsd-1	0.0822	0.4912	0.3903	0.541	0.3425	0.8729
FBgn0010602	lwr	-0.6317	-0.5284	0.2733	-0.491	-0.7946	-0.5612
FBgn0004425	LysB	1.2042	0.9498	0.5899	0.7813	0.5083	0.3437
FBgn0002629	m4	-0.3568	-0.7268	-0.531	-0.975	-0.7887	-0.9629
FBgn0002632	m6	-0.1176	1.2032	0.9087	1.6119	1.5038	1.1779
FBgn0010342	Map60	0.1759	-0.0525	0.0617	-0.5531	-0.6877	-0.3907
FBgn0017577	Mcm5	-0.4133	-0.6906	-0.3363	-0.675	-1.1652	-0.8176
FBgn0043069	MESK4	0.2341	0.5667	0.7837	1.0314	0.8384	0.8359
FBgn0004228	mex1	-0.0417	0.4337	0.3146	1.3488	1.1013	1.0992
FBgn0011643	Mlp60A	-0.8996	-1.0971	-1.4835	-0.3496	-0.3959	-0.804
FBgn0026409	Mpcp	-0.9323	-0.4649	0.2804	-0.2182	-1.0697	-0.8924
FBgn0030556	mRNA-capping-enzyme	0.0829	0.0147	0.0126	0.3054	0.2463	1.0973
FBgn0039555	mRpS22	-0.1562	-0.3435	0.1411	-0.3947	-0.5703	-0.8359
FBgn0035534	mRpS6	-0.2495	-0.5142	-0.4322	-0.4684	-0.4428	-0.8964
FBgn0027949	msb1l	-0.0436	-0.3062	0.2433	-0.7468	-1.0438	-0.8238
FBgn0002775	msl-3	-1.302	-1.1107	-0.3715	-0.6215	-0.3492	-0.9764
FBgn0002868	MtnA	-0.2794	-0.0823	0.0852	0.8938	1.0775	1.1753
FBgn0010246	Myo61F	-0.0271	0.241	0.0838	0.6884	0.7859	0.7776
FBgn0017565	Nacalpha	-0.4939	-0.0967	0.6655	-0.2446	-0.7011	-0.5311
FBgn0002924	ncd	0.0625	-0.047	0.2459	-0.4711	-0.6877	-0.7085
FBgn0002931	net	-1.0912	-0.3122	-0.3414	-0.5042	-0.5868	-1.0961
FBgn0002939	ninaD	0.0169	0.0456	-0.2129	-0.6176	-0.4967	-1.1324
FBgn0016685	Nlp	-0.1459	-0.2018	0.1288	-0.7389	-0.5834	-0.656
FBgn0005771	noc	-0.3816	-0.3204	-0.5238	-0.6222	-0.7344	-0.8986
FBgn0032946	nrv3	0.4148	0.5289	0.3627	0.5031	0.9612	0.6687
FBgn0029147	NtR	0.5779	0.8353	0.3951	0.5188	0.4802	0.475
FBgn0036640	nxf2	0.0295	-0.5486	-0.926	-1.0975	-1.0472	-1.0715
FBgn0034468	Obp56a	-0.2663	0.1018	0.4987	1.1632	1.0652	0.9454
FBgn0039678	Obp99a	0.201	0.3219	0.142	-0.3731	-0.4169	-0.8736
FBgn0040296	Ocho	-0.322	-0.6261	-0.4237	-0.7501	-1.0822	-0.8268
FBgn0033901	O-fut1	-0.6489	-0.988	-0.8036	-0.2328	-0.6679	-0.3175
FBgn0002997	ome	-0.0677	0.0104	0.0001	0.6628	0.6596	0.9617
FBgn0015271	Orc5	-0.3404	-0.8397	-0.5459	-0.303	-0.8167	-0.5412
FBgn0019952	Orct	0.561	0.7849	0.6343	0.7349	0.5252	0.5277
FBgn0040279	Osi14	-0.2647	-0.1095	-0.2267	0.1834	0.4541	1.172
FBgn0037424	Osi15	-1.0789	-0.2306	-0.6083	0.7292	0.8603	2.1612
FBgn0037429	Osi19	-0.2894	-0.0316	-0.0969	0.0346	0.6223	1.9822
FBgn0027527	Osi6	-0.4783	-0.5471	-0.4498	1.0424	1.0392	1.8295
FBgn0037414	Osi7	-0.547	-0.138	-0.2208	0.5449	0.2859	1.566
FBgn0037416	Osi9	-0.0965	0.0685	-0.1285	0.0387	0.2165	1.2617
FBgn0060296	pain	-0.0842	-0.0152	-0.0221	0.2004	0.3223	0.7609
FBgn0020389	Paps	-0.1656	0.3363	0.8044	0.4051	0.2048	-0.0368
FBgn0011692	pav	-0.1115	-0.532	-0.9339	-1.1431	-1.0837	-1.1354
FBgn0004401	Pep	-0.7837	-0.2912	0.5535	-0.4872	-0.9209	0.3632
FBgn0040959	Peritrophin-15a	1.0136	0.3707	0.7321	0.7226	1.3351	-0.0377
FBgn0036529	pgant8	0.2433	0.2978	0.1835	0.2641	0.5491	0.9923
FBgn0003076	Pgm	-0.5295	-0.2915	-0.5488	-0.8173	-0.7389	-1.0878
FBgn0039779	PH4alphaSG2	-0.0273	0.138	-0.1066	-0.2923	-0.4397	-0.7792
FBgn0016054	phr6-4	-0.0934	-0.2456	-0.2884	-0.545	-0.6105	-0.697
FBgn0003087	pim	-0.0007	-0.4297	-0.5234	-0.6423	-0.9106	-1.3063
FBgn0003114	plu	-0.7723	-0.8496	-0.2236	-0.5899	-0.2571	-0.8803
FBgn0003124	polo	0.248	0.0837	-0.3879	-0.6505	-0.7612	-0.9853
FBgn0014269	prod	-0.1567	-0.0392	0.2689	-0.5911	-0.6814	-0.6032
FBgn0015282	Pros26.4	0.904	0.7753	0.7823	0.5146	0.3654	0.6137
FBgn0033520	Prx2540-1	1.7643	-0.1697	0.6979	-0.0109	0.1293	0.9031
FBgn0033518	Prx2540-2	1.7808	-0.1813	0.664	0.1695	0.1481	1.0145
FBgn0003187	qua	-0.1314	0.1358	-0.0396	0.5482	0.5241	0.926
FBgn0033881	RacGAP50C	0.2321	-0.1816	-0.4956	-0.5653	-1.0455	-0.7831
FBgn0024194	rasp	-0.3186	-0.6351	-0.7532	-0.8624	-0.942	-1.0026
FBgn0010256	Rbp2	-1.0025	-0.5063	-0.6589	-1.374	-0.9193	-1.1498
FBgn0017551	Rca1	-0.0264	-0.2072	0.0947	-0.423	-0.7245	-0.6596
FBgn0016724	RfaBp	0.8055	1.0592	0.8483	0.6752	0.4444	0.6236
FBgn0032244	RfC3	-0.2866	-0.7576	-0.401	-0.5139	-0.7622	-0.3991
FBgn0010173	RpA-70	0.1332	-0.2537	-0.061	-0.301	-0.7245	-0.4811
FBgn0003276	RpII140	-0.2003	-0.6009	-0.3762	-0.3479	-0.6816	-0.3902
FBgn0022981	rpk	-0.4693	-0.6967	-0.8486	-0.9041	-0.6853	-0.9342
FBgn0015288	RpL22	0.5249	0.8878	0.8445	0.3393	-0.0361	0.2372
FBgn0003279	RpL4	-0.9301	-0.5363	0.9284	-0.3445	-1.0379	-0.6772
FBgn0031035	RpS10b	-0.4391	-0.3886	0.7313	-0.136	-0.5953	0.0065
FBgn0038277	RpS5b	-0.7895	-0.9813	0.1536	-0.7434	-1.149	-1.2897
FBgn0003292	rt	-0.0291	-0.0315	0.1063	0.4236	0.4203	0.773
FBgn0037672	sage	0.6879	0.7989	0.0064	-0.6471	-0.6078	-0.3599
FBgn0003313	sala	-0.2869	-0.5156	-0.3248	-0.574	-0.5394	-0.8342
FBgn0035471	Sc2	-0.3858	0.0363	0.2685	0.8404	0.5424	0.573
FBgn0025682	scf	0.3381	0.6553	0.6959	0.2991	0.3977	0.5274
FBgn0037889	scpr-A	-0.0817	-0.2386	-0.7382	-1.1283	-1.0406	-1.2689
FBgn0037888	scpr-B	0.0578	-0.1267	-0.4633	-0.9314	-0.7726	-0.8488
FBgn0037879	scpr-C	-0.0689	-0.2043	-0.7345	-1.6501	-1.2054	-1.7036
FBgn0004243	scra	-0.2494	0.219	0.2884	-0.4023	-0.7388	-0.6029
FBgn0026361	sep5	-0.3184	-0.9855	-0.6515	-0.7223	-0.8018	-0.6765
FBgn0014879	Set	-0.1524	-0.0819	0.0898	-0.375	-0.7411	-0.763
FBgn0035772	Sh3beta	0.8019	1.3054	1.0707	0.9709	1.1599	1.0249
FBgn0003411	sisA	0.1643	-0.0434	0.0063	-0.8209	-1.0053	-0.4083
FBgn0010083	SmB	-0.703	-0.4189	0.537	-0.4598	-1.0468	-0.8148
FBgn0027783	SMC2	0.1065	-0.208	-0.5338	-0.4023	-0.7404	-0.4193
FBgn0016983	smid	0.0205	-0.3926	-0.7548	-0.409	-0.2595	-0.2566
FBgn0016940	snRNP69D	-0.4921	-0.4554	0.2724	-0.4019	-0.8138	-0.6383
FBgn0035710	SP1173	-0.08	0.4372	-0.0287	0.5615	0.4382	0.7443
FBgn0024294	Spn43Aa	-0.7948	1.7192	1.3228	1.0109	0.8692	0.5212
FBgn0003495	spz	0.0094	0.0705	0.0325	0.2127	0.4621	0.8098
FBgn0020377	Sr-CII	-0.4602	-1.1243	-1.1098	-0.5636	-0.8965	-0.6472
FBgn0024285	Srp54	-0.5502	-0.5986	-0.0792	-0.4476	-0.8107	-0.5998
FBgn0051641	stai	-0.1592	0.0519	0.0551	0.6806	0.6128	0.7346
FBgn0003525	stg	0.086	0.091	0.3642	-0.4105	-0.7815	-0.9319
FBgn0033782	sug	-0.1235	-0.081	0.0248	-0.6042	-0.9537	-0.8947
FBgn0013343	Syx1A	0.1308	-0.1115	-0.7036	0.0607	0.3746	0.0931
FBgn0011291	Taf11	-0.1722	-0.4228	-0.3778	-0.4853	-0.4789	-0.6857
FBgn0031506	Tdp1	-0.6644	-1.0384	-0.96	-0.984	-0.9648	-1.0066
FBgn0043472	tef	0.1258	-0.1175	-0.1203	-0.2701	-0.6477	-0.6949
FBgn0003701	thr	-0.177	-0.579	-0.8363	-0.6049	-0.774	-0.486
FBgn0025879	Timp	-0.0504	0.121	-0.0772	0.0651	0.28	0.7449
FBgn0003714	tko	-0.7575	0.1231	0.1034	-0.3772	-0.5564	-0.88
FBgn0003720	tll	0.4353	0.1234	0.0138	-0.2518	-0.5795	-0.6822
FBgn0026320	Tom	-0.24	0.3854	0.4436	-0.2864	-0.6983	-0.612
FBgn0003732	Top2	-0.0849	-0.6268	-0.7534	-0.4605	-0.5595	-0.4212
FBgn0010423	TpnC47D	-1.2361	-1.2272	-1.5024	-0.2257	-0.1257	-0.381
FBgn0026319	Traf1	-0.1578	-0.3861	0.0732	-0.394	-0.659	-0.7545
FBgn0046687	Tre1	0.1675	0.1937	0.1796	0.6633	0.4523	0.73
FBgn0003748	Treh	-0.3624	-0.2304	-0.5765	-0.5292	-0.7391	-1.0618
FBgn0024361	Tsp2A	-0.0557	-0.0523	-0.0057	0.6083	0.8112	0.7579
FBgn0029506	Tsp42Ee	0.9805	1.0442	0.5006	0.9602	0.802	0.5324
FBgn0033127	Tsp42Ef	-0.2145	-0.1413	-0.0776	0.3754	0.667	0.9143
FBgn0035936	Tsp66E	-0.8339	-0.3437	-0.1745	0.9439	0.7088	1.3937
FBgn0026076	UBL3	0.43	0.4502	0.4597	0.553	0.4348	0.7609
FBgn0010288	Uch	-1.1571	-1.0968	-0.7587	-0.3499	-0.3046	-0.1283
FBgn0040260	Ugt36Bc	0.6354	0.1752	0.187	-0.0887	-0.5567	-0.9195
FBgn0040091	Ugt58Fa	0.2796	0.6768	0.2618	1.014	0.8559	1.3604
FBgn0013349	UTPase	-0.5905	-0.6409	0.0031	-0.5419	-1.0374	-0.8989
FBgn0027779	VhaSFD	0.4275	0.0851	-0.1234	0.6318	0.3227	0.7786
FBgn0038134	Wnt8	-0.1589	-1.2704	-0.7373	-0.4966	-0.6617	-0.2181
FBgn0030805	wus	0.0111	0.1248	0.254	0.4526	0.289	0.905
FBgn0021872	Xbp1	0.4139	1.0604	0.8057	0.3595	0.3085	0.454
FBgn0022959	yps	-0.1382	0.4259	0.9077	-0.0384	-0.4857	0.3539
