# Supplementary material for: Combinatorial Binding Leads to Diverse Regulatory Responses: Lmd Is a Tissue-Specific Modulator of Mef2 Activity
Source: PLoS Genet. 2010 Jul 1;6(7):e1001014. doi: 10.1371/journal.pgen.1001014 (PMC2895655; doi:10.1371/journal.pgen.1001014)
Supplement: Table S4 — Direct targets genes of Lmd and Mef2. (0.04 MB XLS) [file pgen.1001014.s007.xls]

## Sheet: Direct targets
Symbol	FBgn	Lmd target	Mef2 target	Common target gene
Act57B	FBgn0000044	yes	yes	yes
betaTub60D	FBgn0003888	yes	yes	yes
CG11825	FBgn0033519	yes	yes	yes
CG30349	FBgn0050349	yes	yes	yes
cnn	FBgn0013765	yes	yes (via different enhancer)	yes
Dll	FBgn0000157	yes	no	no
Dp	FBgn0011763	yes	yes	yes
lmd	FBgn0039039	yes	yes	yes
m6	FBgn0002632	yes	yes	yes
mam	FBgn0002643	yes	yes (via different enhancer)	yes
mbl	FBgn0053197	yes	yes	yes
mir-1	FBgn0046834	yes	yes	yes
pnr	FBgn0003117	yes	yes (via different enhancer)	yes
prd	FBgn0003145	yes	no	no
Tina-1	FBgn0035083	yes	yes	yes
Tm1	FBgn0003721	yes	yes	yes
tou	FBgn0033636	yes	yes	yes
18w	FBgn0004364	yes	no	no
ab	FBgn0259750	yes	yes	yes
Act87E	FBgn0000046	yes	yes	yes
aop	FBgn0000097	yes	yes	yes
asrij	FBgn0034793	yes	yes	yes
blow	FBgn0004133	yes	yes	yes
by	FBgn0000244	yes	no	no
CG1074	FBgn0037250	yes	no	no
CG11033	FBgn0037659	yes	yes	yes
CG12203	FBgn0031021	yes	yes	yes
CG13838	FBgn0039041	yes	yes	yes
CG14687	FBgn0037835	yes	yes	yes
CG14757	FBgn0033274	yes	yes	yes
CG17181	FBgn0035144	yes	yes	yes
CG30035	FBgn0050035	yes	yes	yes
CG31038	FBgn0051038	yes	yes	yes
CG32982	FBgn0052982	yes	yes	yes
CG4984	FBgn0034267	yes	yes	yes
CG5080	FBgn0031313	yes	yes	yes
CG9005	FBgn0033638	yes	yes	yes
CG9416	FBgn0034438	yes	yes	yes
chic	FBgn0000308	yes	yes	yes
CR18854	FBgn0042174	yes	yes (via different enhancer)	yes
csul	FBgn0015925	yes	no	no
dome	FBgn0043903	yes	yes	yes
Dsp1	FBgn0011764	yes	yes	yes
Git	FBgn0033539	yes	yes	yes
Glycogenin	FBgn0034603	yes	yes	yes
gol	FBgn0004919	yes	yes	yes
HLHmgamma	FBgn0002735	yes	yes	yes
Hph	FBgn0086689	yes	yes	yes
hth	FBgn0001235	yes	yes	yes
jing	FBgn0086655	yes	yes	yes
jp	FBgn0032129	yes	yes	yes
lbl	FBgn0008651	yes	no	no
lola	FBgn0005630	yes	yes	yes
malpha	FBgn0002732	yes	yes	yes
Mef2	FBgn0011656	yes	yes	yes
MESK2	FBgn0043070	yes	no	no
mthl5	FBgn0037960	yes	no	no
ninaD	FBgn0002939	yes	yes	yes
Pak	FBgn0014001	yes	yes	yes
Pax	FBgn0041789	yes	yes	yes
Pfrx	FBgn0027621	yes	yes	yes
rib	FBgn0003254	yes	no	no
Rya-r44F	FBgn0011286	yes	yes	yes
shot	FBgn0013733	yes	yes (via different enhancer)	yes
sns	FBgn0024189	yes	yes	yes
Srp54	FBgn0024285	yes	no	no
sug	FBgn0033782	yes	no	no
svp	FBgn0003651	yes	yes	yes
tal	FBgn0087003	yes	no	no
tsh	FBgn0003866	yes	yes	yes
ttk	FBgn0003870	yes	yes (via different enhancer)	yes
Uch	FBgn0010288	yes	yes	yes
Hsp70Ab	FBgn0013276	yes	no	no
RpS26	FBgn0004413	yes	no	no
Ance-5	FBgn0035076	no	yes	no
ball	FBgn0027889	no	yes	no
bap	FBgn0004862	no	yes	no
bib	FBgn0000180	no	yes	no
bowl	FBgn0004893	no	yes	no
C15	FBgn0004863	no	yes	no
CG10641	FBgn0032731	no	yes	no
CG11755	FBgn0037611	no	yes	no
CG13011	FBgn0261245	no	yes	no
CG13335	FBgn0033857	no	yes	no
CG13784	FBgn0031897	no	yes	no
CG14207	FBgn0031037	no	yes	no
CG14612	FBgn0040670	no	yes	no
CG15027	FBgn0030611	no	yes	no
CG15105	FBgn0034412	no	yes	no
CG15353	FBgn0040718	no	yes	no
CG17124	FBgn0032297	no	yes	no
CG17273	FBgn0027493	no	yes	no
CG17836	FBgn0261113	no	yes	no
CG18446	FBgn0033458	no	yes	no
CG2010	FBgn0039667	no	yes	no
CG2165	FBgn0259214	no	yes	no
CG2246	FBgn0039790	no	yes	no
CG2791	FBgn0037533	no	yes	no
CG30015	FBgn0050015	no	yes	no
CG30460	FBgn0050460	no	yes	no
CG30492	FBgn0050492	no	yes	no
CG31365	FBgn0051365	no	yes	no
CG33108	FBgn0053108	no	yes	no
CG33505	FBgn0053505	no	yes	no
CG4239	FBgn0030745	no	yes	no
CG4567	FBgn0243517	no	yes	no
CG4572	FBgn0038738	no	yes	no
CG4679	FBgn0033816	no	yes	no
CG4829	FBgn0030796	no	yes	no
CG5174	FBgn0034345	no	yes	no
CG5177	FBgn0031908	no	yes	no
CG6900	FBgn0030958	no	yes	no
CG6904	FBgn0038293	no	yes	no
CG6930	FBgn0086910	no	yes	no
CG7655	FBgn0038536	no	yes	no
CG8147	FBgn0043791	no	yes	no
CG8173	FBgn0030864	no	yes	no
CG8315	FBgn0034058	no	yes	no
CG8557	FBgn0030842	no	yes	no
CG8713	FBgn0033257	no	yes	no
CG9296	FBgn0032059	no	yes	no
CG9626	FBgn0037565	no	yes	no
CG9663	FBgn0031516	no	yes	no
CG9752	FBgn0034614	no	yes	no
CG9837	FBgn0037635	no	yes	no
coro	FBgn0033109	no	yes	no
CycG	FBgn0039858	no	yes	no
Dl	FBgn0000463	no	yes	no
Doa	FBgn0259220	no	yes	no
Dph5	FBgn0024558	no	yes	no
dpn	FBgn0010109	no	yes	no
dpp	FBgn0000490	no	yes	no
Drip	FBgn0015872	no	yes	no
drl	FBgn0015380	no	yes	no
Dys	FBgn0260003	no	yes	no
E(spl)	FBgn0000591	no	yes	no
E2f	FBgn0011766	no	yes	no
EcR	FBgn0000546	no	yes	no
esn	FBgn0028642	no	yes	no
eve	FBgn0000606	no	yes	no
eya	FBgn0000320	no	yes	no
Fas3	FBgn0000636	no	yes	no
fd64A	FBgn0004895	no	yes	no
fray	FBgn0023083	no	yes	no
gcl	FBgn0005695	no	yes	no
Gpdh	FBgn0001128	no	yes	no
gukh	FBgn0026239	no	yes	no
Him	FBgn0030900	no	yes	no
HLH54F	FBgn0022740	no	yes	no
HLHm3	FBgn0002609	no	yes	no
HLHm7	FBgn0002633	no	yes	no
HLHMbeta	FBgn0002733	no	yes	no
hoip	FBgn0015393	no	yes	no
htl	FBgn0010389	no	yes	no
hts	FBgn0004873	no	yes	no
Hus1-like	FBgn0026417	no	yes	no
if	FBgn0001250	no	yes	no
insc	FBgn0011674	no	yes	no
Keap1	FBgn0038475	no	yes	no
kn	FBgn0001319	no	yes	no
Kr	FBgn0001325	no	yes	no
KrT95D	FBgn0020647	no	yes	no
l(1)G0084	FBgn0087008	no	yes	no
l(2)k01209	FBgn0022029	no	yes	no
LanB1	FBgn0002527	no	yes	no
m4	FBgn0002629	no	yes	no
Mhc	FBgn0086783	no	yes	no
mib2	FBgn0086442	no	yes	no
Mlc2	FBgn0002773	no	yes	no
Mlp60A	FBgn0259209	no	yes	no
Mlp84B	FBgn0014863	no	yes	no
Mp20	FBgn0002789	no	yes	no
mtSSB	FBgn0010438	no	yes	no
NaCP60E	FBgn0085434	no	yes	no
nau	FBgn0002922	no	yes	no
NetA	FBgn0015773	no	yes	no
NetB	FBgn0015774	no	yes	no
neur	FBgn0002932	no	yes	no
Oda	FBgn0014184	no	yes	no
Odd	FBgn0002985	no	yes	no
Orc1	FBgn0022772	no	yes	no
osa	FBgn0003013	no	yes	no
pnt	FBgn0003118	no	yes	no
pont	FBgn0040078	no	yes	no
ps	FBgn0026188	no	yes	no
Ptx1	FBgn0020912	no	yes	no
rdo	FBgn0243486	no	yes	no
RfaBp	FBgn0087002	no	yes	no
rgr	FBgn0033310	no	yes	no
robo	FBgn0005631	no	yes	no
RpS5a	FBgn0002590	no	yes	no
run	FBgn0003300	no	yes	no
SdhB	FBgn0014028	no	yes	no
sli	FBgn0003425	no	yes	no
slp1	FBgn0003430	no	yes	no
Snr1	FBgn0011715	no	yes	no
so	FBgn0003460	no	yes	no
sog	FBgn0003463	no	yes	no
Sox14	FBgn0005612	no	yes	no
spi	FBgn0005672	no	yes	no
sqz	FBgn0010768	no	yes	no
Src42A	FBgn0004603	no	yes	no
Stat92E	FBgn0016917	no	yes	no
stg	FBgn0003525	no	yes	no
stumps	FBgn0020299	no	yes	no
tara	FBgn0040071	no	yes	no
Tig	FBgn0011722	no	yes	no
tkv	FBgn0003716	no	yes	no
tok	FBgn0004885	no	yes	no
trx	FBgn0003862	no	yes	no
twi	FBgn0003900	no	yes	no
Ubx	FBgn0003944	no	yes	no
up	FBgn0004169	no	yes	no
vkg	FBgn0016075	no	yes	no
wfs1	FBgn0039003	no	yes	no
wgn	FBgn0030941	no	yes	no
wupA	FBgn0004028	no	yes	no
zfh1	FBgn0004606	no	yes	no
